# Supplementary material for: Probabilistic Carbon Analysis of Pakistan’s Bridges Unveils the Urgent Needs of Overdesign Optimization and Policy Transformation
Source: Research (Wash D C). 2026 Mar 3;7:1175. doi: 10.34133/research.1175 (PMC12953927; doi:10.34133/research.1175)
Supplement: Supplementary 1 — Figs. S1 to S6 Data S1 to S9 [file research.1175.f1.zip]

Archive with 15 entries (15 files):
- Fig. S1.png
- Fig. S2.jpg
- Fig. S3.pdf
- Fig. S4.jpg
- Fig. S5.png
- Fig. S6.jpg
- Supplementary Data S1_Materials Carbon factors.xlsx
- Supplementary Data S2_Sample Bridge Calculation.xlsx
- Supplementary Data S3_Phase-wise and total carbon emissions.xlsx
- Supplementary Data S4_Engineering Sheet.xlsx
- Supplementary Data S5_Transporational Calculation.xlsx
- Supplementary Data S6_DQI criteria and scoring rules.xlsx
- Supplementary Data S7_ADQI of Material.xlsx
- Supplementary Data S8_Carbon Factor ADQI.xlsx
- Supplementary Data S9_AD&KS.xlsx
