# Supplementary material for: Probabilistic Carbon Analysis of Pakistan’s Bridges Unveils the Urgent Needs of Overdesign Optimization and Policy Transformation
Source: Research (Wash D C). 2026 Mar 3;7:1175. doi: 10.34133/research.1175 (PMC12953927; doi:10.34133/research.1175)
Supplement: Supplementary 1 — Figs. S1 to S6 Data S1 to S9 [file research.1175.f1.zip › Supplementary Data S1_Materials Carbon factors.xlsx]

## Sheet: Materials CF
Sr No	Material 01	Material 02	Material 03	Material 04	Material 05	Material 06	Material 07	Material 08	Material 09	Material 10	Material 11	Material 12	Material 13	Material 14	Material 15	Material 16	Material 17	Material 18	Material 19	Material 20	Material 21	Material 22	Material 23	Material 24	Material 25	Material 26	Material 27	Material 28	Material 29	Material 30
	Concrete D2 (kg/m^3)	Concrete A1 (kg/m^3)	Concrete A3 (kg/m^3)	Lean Concrete (kg/m^3)	Reinforcement G60 (kg)	Reinforcement ASTM-A-36 (kg)	Pre-stressing wiring strands (kg)	PVC (kg/m)	G-I pipes (kg/m)	Bearing Pad (kg/cm^3)	Bitumen (kg/kg)	Filler Board 10mm (kg/m^2)	Filler Board 20mm (kg/m^2)	Steel pile Lining (kg)	Neoprene Rubber (kg)	Diesel (Liter)	Excavation (kg/m^3)	Back fill (m^3)	Piles (kg/m)	Rip Rap (kg/m^3)	Aggregate (kg/m^3)	Sand (kg/m^3)	Electricity (kg/MJ)	Water (kg/kg)	Formwork (kg/m^2)	PolyPropylene (kg/kg)	Polysulphid (kg/kg)	Natural Gas (kg/MJ)	Petrol/Gasoline (kg/L)	Expansion joint (kg/m)
1	151.561	132.807	125.987	103.201	0.352	1.382	0.66	0.32928	0.00881513	0.00197087	0.0421448	1.8318	3.184	2.0179	0.00137268	0.417791	0.02406	0.01755	38	3.11	1.27	0.8	0.252623	0.000419421	0.33	1.34	0.41	0.0513	1.43768	21.5563
2	212.237	172.006	162.162	130	0.377	1.55	0.68	0.43218	0.00881513	0.00635395	0.0503427	2.01187	3.216	1.58314	0.001458	0.749298	0.539	0.99	52.16	3.2	1.3	0.9	0.26418	0.000456162	0.7407	1.4	0.65	0.055677	1.61805	26.0132
3	259.298	221.465	208.875	144.54	0.55	1.722	1.12579	0.443712	0.00881513	0.00727893	0.0584779	2.17146	3.44	1.77416	0.00157356	2.47887	0.77	1.054	53.1	4	1.32	1.27737	0.250142	0.000452116	0.75	1.538	1.01	0.055677	2.08354	28.5264
4	278.613	237.595	209	144.54	0.6834	1.86	1.14816	0.49392	0.00919171	0.00784722	0.0666758	2.33955	3.5008	2.30538	0.001944	2.51	1.05	1.15337	59.9	4	1.34	1.28	0.223896	0.00044307	1.06	1.58	1.22011	0.0557568	2.1	31.9085
5	286	239.74	211.99	165.667	0.73	2.137	1.14816	0.8918	0.010031		0	2.8283	3.856	0.930648	0.003942	2.58	1.097	1.2857	78.72	4.18	1.37	1.29	0.124846	0.000604113	1.16778	1.6	1.58	0.05789	2.21	33.603
6	288.242	249.993	220.29	167.704	1.21	2.19	1.18022	1.02214	0.010031		0.0706495	2.896	4.09618	0.645447	0.005562	2.58	1.155	1.339	84.012	4.38	2.18	1.3	0.151189	0.000304563	1.35	1.64	1.7	0.05905	2.26924	35.4172
7	297.815	250	223	180.805	1.24	2.206	1.18658	1.3034	0.010031		0.0660457	3.10998	4.176	0.84794	0.006264	2.626	1.83564	1.34	91.29	4.43442	2.28	1.32	0.131003	0.000366288	1.465	1.95	5.7	0.0606516	2.29	36.7602
8	307	263	223.947	182	1.242	2.27	1.20267	1.33358	0.0104595		0.0375406	3.30286	4.48018	2.6	0.006642	2.6391	1.89	1.405	96.12	5.73416	2.33	2.1	0.128563	0.000453491	1.5	2.102		0.0606516	2.3035	42.0855
9	309.33	264.38	225.569	212.543	1.33	2.28	1.34257	1.34456	0.0120068		0.0457386	3.34487	4.57618	0.352	0.00749117	2.66	2.051	1.409	96.63	6.4	2.5	2.51	0.139528	0.000309035	1.84072	2.15		0.0615757	2.31943	44.6764
10	321	264.38	225.658	216.635	1.5	2.30538	1.79	1.38572	0.0120068		0.0538739	3.5053	5.056	0.367	0.00794939	2.66	2.05118	3.33	98.14	6.72808	2.7192	2.90055	0.212036	0.000318733	1.88372	2.41		0.0626883	2.31943	46.1334
11	325.74	279	235.328	222.92	1.85	2.31	1.92	1.5092	0.0120068		0.0620719	3.63446	5.152	2.09	0.008262	2.66	2.55	6.06785	99.9	8.71593	2.72349	3.19	0.148484	0.000724462	1.89	3.43		0.0653612	2.33086	49.5169
12	327.7	282.025	236	229.52	1.99	2.31	1.96	1.61896	0.0125197		0.4556	3.86653	5.648	1.54	0.00972648	2.66	5.5614	7.8843	102.73	11.648	3.62	3.58	0.220436	0.001	2.4	3.64		0.0653612	2.36	49.6127
13	329.713	283.856	237	243.317	2	2.375	2.13	1.69216	0.0132081		0.0500911	3.9388	5.84	1.67	0.0131344	2.663	5.95659	13.62	108.47	26.07	3.95	5.51949	0.248602	0.000629156	2.484	3.64		0.1045	2.392	49.7474
14	332.399	288	240	303.743	2.14	2.396	2.19	1.70814	0.0150299		0.0511253	4.04945	5.968	0.39	0.0144071	2.68399	6.246		109.74	28.68	4	5.68108	0.307799	0.00857701	2.668	3.68		0.12262	2.4	50.2264
15	342	290.023	244.66	340.183	2.14	2.42	2.2	1.7836	0.0179904		0.0521594	4.17984	6.0832	1.45	0.01458	2.68927	6.292		110.321		4.37	7.3206	0.338584	0.000344	2.849	4.43		0.18756	2.44131	55.1072
16	348.37	292.72	245	365.511	2.25	2.46	2.2	1.7836	0.0927186		0.0531936	4.31312	6.144	1.195	0.01539	2.69191	6.95		110.321		4.56	7.84	0.280251	0.009	2.882	12.72		0.19166	2.46651	55.4845
17	349	308.573	252		2.27	2.569	2.27	1.8522	0.105507		0.0542277	4.46941	6.48	0.96	0.015984	2.69191	8.89		115.46		5.02	9.57	0.02831	0.00091	3.4576			0.28582	2.57645	56.164
18	365	313	265.315		2.27	2.6	2.38	1.93452	0.11718		0.0552619	4.56846	6.576	2.21	0.017202	2.79	16.6526		115.48		6.57143	9.76	0.203004	0.031	4.08			0.623	2.79124	56.4767
19	367	314.454	267.174		2.2852	2.757	2.38	2.1266	0.117344		0.056296	4.6968	6.928	1.2	0.0180144	2.79942			115.589		7.04	10.24	0.27793	0.0002	4.39			0.648	2.8	60.5515
20	378.23	323	267.193		2.31	2.81	2.67	2.1952	0.126289		0.0573302	4.95228	7.104	2.8	0.0186938	2.818			115.589		8.65	10.24	0.211759	0.004	4.408			0.6984	2.88	61.3564
21	391	332.572	268.42		2.34	3.003	2.67	2.21578	0.133342		0.0583644	4.96802	7.84018	2.19	0.0192677	2.85847			118.19		8.69	12	0.208252	0.002	5.5883			0.7272	2.88122	63.1964
22	413.494	336.409	270.366		2.46141	3.154	2.68	2.3324	0.133529		0.22189	5.23318	8.544	2.38	0.0195445	2.996			146.4		8.88	13.9	0.160636	0.0067	5.84			0.728136	2.9203	65.0379
23	434.64	340.64	289		2.6	3.744	4.333	2.8812	0.159607		0.23336	5.68679	8.704	2.441	0.020439	3.1031			153.046		9.3	14.4	0.230882	0.0005	7.338			0.733644	3.1455	67.8999
24	435	341	290.228		2.67	3.938	5.64	2.97724	0.159831		0.1368	10.31	11.36	2.19	0.0213886	3.131			156.1		11.648	20.4	0.0889663	0.0013	9.828			0.7488	3.16882
25	474.078	392.913	305.725		3.84	4.166	5.64	3.2242	0.3277		0.066	10.9179	12.976	2.208	0.0214031	3.16882			161.95		14.5	27.2	0.0468883	0.0004	14.5			0.756	1,61
26								3.43686	0.3729		0.071	11.2258	14.944	0.895	0.0225892	3.216			222.5		15.13	51.8	0.243307	0.0003	45.7
27								3.7044	0.44635		0.076	11.5194	16.208	3.91	0.02268	3.243					15.23		0.166061	0.0001
28								4.65794	0.50344		0.081	12.1025	21.008	2.23	0.0243733						15.27		0.214599
29								5.37138	0.512433		0.086	12.74	21.392	1.242	0.0250906						15.32		0.293385
30									0.5162					2.21	0.0283771						21.19		0.223805
31									0.5568					1.7	0.034992						21.45		0.218524
32									0.57288						0.036018						30.64		0.171977
33									0.583113						0.0393123						35.3		0.244194
34									0.5874												45.9		0.0954187
35									0.62292														0.0503903
36									0.6336														0.258467
37									0.68572														0.176453
38									0.697969														0.745467
39									0.7031														0.296047
40									0.70884														0.00229649
41									0.84846														0.172663
42																							0.00244794
43																							0.241765
44																							0.00165544
45																							0.0249678
