# Supplementary material for: Probabilistic Carbon Analysis of Pakistan’s Bridges Unveils the Urgent Needs of Overdesign Optimization and Policy Transformation
Source: Research (Wash D C). 2026 Mar 3;7:1175. doi: 10.34133/research.1175 (PMC12953927; doi:10.34133/research.1175)
Supplement: Supplementary 1 — Figs. S1 to S6 Data S1 to S9 [file research.1175.f1.zip › Supplementary Data S2_Sample Bridge Calculation.xlsx]

## Sheet: Br-5
BRIDGE NO 5
MEASUREMENT SHEET
		CHAINAGE	25+200			Length	METER	1530
BILL NO.4		skew	0
Sr. No.	Pay Item No.	Item Description	Unit	NOS	L	B	H/D	QTY	Steel
									Concrete	Kg/cum	Ton
	107a	Structural Excavation in Common Material.	CM
		Pile Cap		4	15.75	Area	4	252
		Retaining wall footing
								252
		TOTAL
	107d	Granular Backfill along Abutments
				4	15.75	area	5	315
			CM					0
								315
	107e	Common Backfill in Structures	CM	4	15.75		9	567
	407g	Test Piles of 1200 mm. Dia. Including Boring and Concrete Class A3 Excluding Reinforcement.
		Abutment Piles
		407d4 Boring (Dia 1.2M) only in Normal Soil	M	1	30			30
		407d4 Boring (Dia 1.200 M) only in Gravel	M	1	30			30
		Pier Piles
		407d4 Boring (Dia 1.2M) only in Normal Soil	M	2	30			60
		407d4 Boring (Dia 1.200 M) only in Gravel	M	2	30			60
		401a3ii. Concrete class A3 in Piles	CM	1	60	A=	1.1304	67.824	67.824	197	13.3613
		401a3ii. Concrete class A3 in Piles	CM	2	60	A=	1.1304	135.648	135.648	197	26.7227
								203.472
	407d	Cast-in-place Concrete Piles (Diameter) including Concrete Class A3 but excluding Reinforcement.
		Abutment Piles
		407d4 Boring (Dia 1.200 M) only in Normal Soil	M	20	30			600
		407d4 Boring (Dia 1200 M) only in Gravel	M	20	30			600
		Pier piles
		407d4 Boring (Dia 1.200 M) only in Normal Soil	M	264	30			7920
		407d4 Boring (Dia 1200 M) only in Gravel Soil	M	264	30			7920
	401a3i	Concrete Class A3 under Ground
		Abutment Piles
		401a3ii. Concrete class A3 in Piles	CM	20	60	A=	1.1304	1356.48	1356.48	197	267.227
		Pier piles
		401a3ii. Concrete class A3 in Piles	CM	264	60	A=	1.1304	17905.5	17905.5	197	3527.39
								19262
	401a3ii	Concrete Class A1 in
		i) Approach Slab
			CM	4	15.05	3.45	0.3	62.307
				4	15.05	0.25	0.325	4.89125
				4	15.05	0.3	0.45	8.127
									75.3253	150	11.2988
		ii) Barrier	CM	4	1534	A=	0.248	1521.73	1521.73	150	228.259
		iii) Concrete Railing	CM						0	150	0
		iv) Walk Way Toe						0
								1597.05
	401a1ii	Concrete Class A1 in
		ii) Sleeper slab	CM	0				0	0	180	0
				0				0
								0
	401g	Pre-cast Concrete A1 in Panels	CM					0
	401a2ii	Concrete Class A2 on ground
		Back wall	CM	4	15.05	0.4	2.125	51.17	59.297	150	8.89455
		Backwall tappered	CM	4	15.05	0.3	0.45	8.127			0
		Shear keys-1 abutment	CM	12	1.8	0.3	0.65	4.212	4.212	150	0.6318
		Shear keys-2 abutment	CM	8	2.075	0.3	0.65	3.237	3.237	150	0.48555
		Shear keys-3 abutment		0	0.61	0.3	0.65	0	0	150	0
		Shear keys-1 Piers	CM	396	1.8	0.3	0.65	138.996	138.996	150	20.8494
		Shear keys-2 Piers	CM	132	2.5	0.3	0.65	64.35	64.35	150	9.6525
		Shear keys-3 Pier		0	0.61	0.3	0.65	0	0	150	0
		Ear walls abutment	CM	8	2.075	0.35	1.25	7.2625	7.2625	150	1.08938
		Ear walls Piers	CM	132	2.5	0.35	1.25	144.375	144.375	150	21.6562
		Concrete pads	CM	120	0.525	0.5	0.172	5.418	5.418	150	0.8127
		Wing walls	CM	8	4	0.35	0.75	8.4	28.49	150	4.2735
				8	2.5	0.35	2.87	20.09		150	0
								455.637
	401a3iii	Concrete Class A3 in
		Abutment Transom	CM	4	15.75	2.1	1.55	205.065	205.065	122	25.0179
		Pier Transom	CM	66	15.75	2.4	1.895	4727.65	4727.65	122	576.773
				0	15.75	2.4	1.895	0	0	122	0
				0	11.2	2.6	1.895	0	0	122	0
				0	11.2	2.6	1.895	0	0	122	0
		Tie Beam	CM	198	4	1	1.4	1108.8	1108.8	122	135.274
									0	122	0
		End Diaphram	CM	680	1.95	0.3	1.31	521.118	521.118	200	104.224
		Intermediate Diaphgragm	CM	1020	1.95	0.25	1.31	651.398	651.398	200	130.28
		Deck Slab Elevated	CM	68	45	15.75	0.225	10843.9	10843.9	200	2168.78
			CM	0	35	11.2	0.225	0	0	200	0
			CM	0	35	11.2	0.225	0	0	200	0
			CM	0	35	12.1	0.225	0	0	200	0
			CM	0	35	12.1	0.225	0	0	200	0
			CM						0	200	0
		Abutment Columns/shafts	CM	20	7	A	1.13	158.2	158.2	180	28.476
		Piers Columns/shafts	CM	160	9	A	1.13	1627.2	1627.2	180	292.896
				104	7	A	1.13	822.64	822.64	180	148.075
			CM
		Retaining wall	CM	0					0	200	0
				0
		TOTAL						20665.9
	401a3ii	Concrete Class A3 Undergrund
		Retaining wall footing	CM
		Pile Caps	CM
								0	0	200	0
	401giv	PRECAST CONCRETE CLASS D2	CM
		Exterior Girder (44.9m)	CM	20	vol=	65.8327		1316.65	1316.65	126	165.898
		Interior Girder (44.9 m)	CM	272		66.3607		18050.1	18050.1	126	2274.31
								19366.8
	401f	Lean Concrete
		Abutment Transome		4	15.05	3	0.075	13.545
		Under reatining wall footing	CM
		Under Approach Slab	CM	4	15.05	4	0.075	18.06
								31.605
	401a3iv	Difference of Cost for Using SRC Cement in place of OPC Cement for Concrete Class A3 Under Ground (Piles) works in addition to BOQ Rates.	TON		8 BAGS/CUM			0
	404b	Reinforcement in including Piles as per AASHTO M31.
		404b. Grade 60	TONS					10192.6			10192.6
		TOTAL REINFORCEMENT						10192.6
	404h	Reinforcement as per ASTM-A-36 Structural Shape
		Steel bearing plate	Ton		v=	0.0045	7850 kg/cum	0
		for end diaphram 12 mm thick plate 200x200x12 mm	Ton	0	v=	0.00048	7850 kg/cum	0
		intermediate diaphragm 15 mm thick plate 250x200x15 mm	Ton	680	v=	0.00075		4.0035
		intermediate diaphragm 15 mm thick plate 250x200x15 mm	Ton	0	v=	0.00075		0
		Angle Section for walk way 50x50x5 mm	Ton	0	0.625	3.73	kg/m	0
								4.0035
	404h	Reinforcement as per ASTM-A-500 Structural Shape
		125x75x3.2		2	0		9.72
		75x40x3.2		2	0		4.75
		100x100x6		2	1	0.4	17.692
								0
	405a	PRE-STRESSING WIRE STRAND 3/8"-1/2" DIA COMPLETE IN ALL RESPECT	TONS				KG/M
		44.9		24528	45.9	0.775	872522
							872522	872.522
	405b	LAUNCHING of GIRDERS	TONS	19366.8	2.5	ton/cum		48416.9
	406ai	Approved Filler Board 20mm with poly sulphide sealent as per drawings	SM	4	15.05	0.36		21.672
	406aii	Bitumen imprignated Filler Board 10mm thick with poly sulphide sealant as per drawings & specification	S.M
		Abutment Piles
		shear key-1		24	0.3	0.29		2.088
		shear key-2		16	2.07	0.29		9.6048
		shear key-3		0	0.3	0.29		0
		Pier Piles
		shear key-1		792	0.3	0.29		68.904
		shear key-2		264	3.174	0.29		243.001
		shear key-3		0	0.3	0.29		0
								323.598
	406e	Elastomeric bearing pads (400x425x77.50 mm) with 3 nos. 3 mm thick steel plates and enclosed in rubber cover of 3 mm thick.	cu.cm	584	40	42.5	7.75	7694200
	406i	Neoprene Bearing Strip 10mm thick as per drawing
		Across approach slab 10 mm thick	Cu.cm	4	1505	30	1	180600
		At shear keys
								180600
	407n	Confirmatory Boring	M	0			40	0
	407j	Pile Load Test to 1.5 times the design load (Test load 400Ton) ABUT WORK PILE	EACH	0				0
				0
	407j	Proof Load Test to 1.5 times the design load (Test load 450 Ton) PIER WORK PILE	EACH	2				2
	407k	Pile Load Test to 2.5 times the design load (Test load 650Ton) ABUT TEST PILE	EACH	1				1
	407k	Pile Load Test to 2.5 times the design load (Test load 750Ton) PIER TEST PILE	EACH	0				0
	407p	PILE INTEGRITY TEST ON ALL PILES	NO	12				12
	407qi	Cross Hole Sonic Logging Test (on test piles only)	NO	3				3
	407n	Permenant 10mm Steel Lining for Piles as shown in drawings complete in all repects	Ton	280	Volume =	0.227964	7.85	501.065
	406cv	Expansion joint Monobolic type 65mm Movement (USA/EU Make)	M
		Abut (25 mm)		4	15.75			63
		Piers (50 mm)		66	15.75			1039.5
								1102.5
	509C	Grouted Rip Rap Class A	CM	4	28.31	8	0.3	271.776
				4	28.31	0.5	0.5	28.31
								300.086
	509c	Rip Rap Class B	CM	4	37.22	8	1	1191.04
				4	37.22	0.75	0.75	83.745
								1274.78
	509h	Filter Layer of Granular Material	CM	4	65.53	16	0.2	838.784
	SP-614a	G.I. drain pipes for drainage including all fixtures, bends and grates (100 mm diameter )	M	2	1530	5m c/c	0.4	244.8
	SP-616e	PVC pipe 25 mm DIA along deck slab for dowels filled with soft bitumen drawings with bitument filled as per	M	4	15.05	150 mm c/c	0.28	112.373
	215	Providing & Placing Geotextile (500gram/sqm or equivalent)	S.M	8	0	0.2

## Sheet: Main components
Abutment
Item Description	Unit	NOS	L	B	H/D	QTY	Steel
							Concrete	Kg/cum	Ton
Granular Backfill along Abutments	CM	4	15.75		5	315
Common Backfill in Structures	CM	4	15.75		9	567
Test Piles Boring	M	2	30			60
Piles Boring	M	40	30			1200
Piles Concrete	CM	20	60		1.1304	1356.48	1356.48	197	267.227	Concrete A3
Back wall	CM	4	15.05	0.4	2.125	51.17	59.297	150	8.89455	Concrete A1
Backwall tappered	CM	4	15.05	0.3	0.45	8.127
Shear keys-1 abutment	CM	12	1.8	0.3	0.65	4.212	4.212	150	0.6318
Shear keys-2 abutment	CM	8	2.075	0.3	0.65	3.237	3.237	150	0.48555
Ear walls abutment	CM	8	2.075	0.35	1.25	7.2625	7.2625	150	1.08938
Wing walls	CM	8	4	0.35	0.75	8.4	28.49	150	4.2735
Other works	CM	8	2.5	0.35	2.87	20.09		150	0
Abutment Transom	CM	4	15.75	2.1	1.55	205.065	205.065	122	25.0179	Concrete A3
Abutment Columns/shafts	CM	20	7	A	1.13	158.2	158.2	180	28.476
Abutment Transome	CM	4	15.05	3	0.075	13.545				Lean Concrete
Under Approach Slab	CM	4	15.05	4	0.075	18.06
Abutment Piles shear key-1	CM	24	0.3	0.29		2.088				Concrete A1
Abutment Piles shear key-2	CM	16	2.07	0.29		9.6048
Abutment Expansion joint	M	4	15.75			63
Grouted Rip Rap Class A	CM	4	28.31	8	0.3	271.776
Grouted Rip Rap Class A	CM	4	28.31	0.5	0.5	28.31
Rip Rap Class B	CM	4	37.22	8	1	1191.04
Rip Rap Class B	CM	4	37.22	0.75	0.75	83.745
Filter Layer of Granular Material	CM	4	65.53	16	0.2	838.784
Deck
Item Description	Unit	NOS	L	B	H/D	QTY	Steel
							Concrete	Kg/cum	Ton
Approach Slab	CM	4	15.05	3.45	0.3	62.307	62.307	150	9.34605	Concrete A1
	CM	4	15.05	0.25	0.325	4.89125	4.89125	150	0.733688
	CM	4	15.05	0.3	0.45	8.127	8.127	150	1.21905
Barrier	CM	4	1534	A=	0.248	1521.73	1521.73	150	228.259
Tie Beam	CM	198	4	1	1.4	1108.8	1108.8	122	135.274	Concrete A3
End Diaphram	CM	680	1.95	0.3	1.31	521.118	521.118	200	104.224
Intermediate Diaphgragm	CM	1020	1.95	0.25	1.31	651.398	651.398	200	130.28
Deck Slab Elevated	CM	68	45	15.75	0.225	10843.9	10843.9	200	2168.78
Exterior Girder (44.9m)	CM	20	vol=	65.8327		1316.65	1316.65	126	165.898	Concrete D2
Interior Girder (44.9 m)	CM	272		66.3607		18050.1	18050.1	126	2274.31	Concrete D2
ASTM-A-36	Ton	680	v=	0.00075		4.0035
PRE-STRESSING WIRE STRAND	TONS	24528	45.9	0.775		872.522
LAUNCHING of GIRDERS	TONS	19366.8	2.5	ton/cum		48416.9
Filler Board 20mm	SM	4	15.05	0.36		21.672
Elastomeric bearing pads	cu.cm	584	40	42.5	7.75	7694200
Neoprene Bearing Strip	Cu.cm	4	1505	30	1	180600
G.I. drain pipes	M	2	1530	5m c/c	0.4	244.8
PVC	M	4	15.05	150 mm c/c	0.28	112.373
Piles
Item Description	Unit	NOS	L	B	H/D	QTY	Steel
							Concrete	Kg/cum	Ton
Pile Cap	CM	4	15.75	Area	4	252
Test Abutment Pile Boring	M	2	30			60
Test Pier Piles Boring	M	4	30			120
Test Pier Piles Concrete	CM	1	60	A=	1.1304	67.824	67.824	197	13.3613	Concrete A3
Test Pier Piles Concrete	CM	2	60	A=	1.1304	135.648	135.648	197	26.7227
Cast-in-place Abutment Piles Boring	M	40	30			1200
Steel Lining for Piles	Ton	280	Volume =	0.227964	7.85	501.065
Cast-in-place Pier Piles Boring	M	528	30			15840
Cast-in-place Concrete Abutment Piles	CM	20	60	A=	1.1304	1356.48	1356.48	197	267.227
Cast-in-place Concrete Pier Piles	CM	264	60	A=	1.1304	17905.5	17905.5	197	3527.39
Abutment Piles shear key-1	CM	24	0.3	0.29		2.088				Concrete A1
Abutment Piles shear key-2	CM	16	2.07	0.29		9.6048
Pier Piles shear key-1	CM	792	0.3	0.29		68.904
Pier Piles shear key-2	CM	264	3.174	0.29		243.001
Pier
Item Description	Unit	NOS	L	B	H/D	QTY	Steel
							Concrete	Kg/cum	Ton
Ear walls Piers	CM	132	2.5	0.35	1.25	144.375	144.375	150	21.6562	Concrete A1
Concrete pads	CM	120	0.525	0.5	0.172	5.418	5.418	150	0.8127
Pier Transom	CM	66	15.75	2.4	1.895	4727.65	4727.65	122	576.773	Concrete A3
Piers Columns/shafts	CM	160	9	A	1.13	1627.2	1627.2	180	292.896
	CM	104	7	A	1.13	822.64	822.64	180	148.075
Expansion joint Piers (50 mm)	M	66	15.75			1039.5

## Sheet: Sub and Super
Deck
Item Description	Unit	NOS	L	B	H/D	QTY	Steel
							Concrete	Kg/cum	Ton
Approach Slab	CM	4	15.05	3.45	0.3	62.307	62.307	150	9.34605	Concrete A1
	CM	4	15.05	0.25	0.325	4.89125	4.89125	150	0.733688
	CM	4	15.05	0.3	0.45	8.127	8.127	150	1.21905
Barrier	CM	4	1534	A=	0.248	1521.73	1521.73	150	228.259
Tie Beam	CM	198	4	1	1.4	1108.8	1108.8	122	135.274	Concrete A3
End Diaphram	CM	680	1.95	0.3	1.31	521.118	521.118	200	104.224
Intermediate Diaphgragm	CM	1020	1.95	0.25	1.31	651.398	651.398	200	130.28
Deck Slab Elevated	CM	68	45	15.75	0.225	10843.9	10843.9	200	2168.78
Exterior Girder (44.9m)	CM	20	vol=	65.8327		1316.65	1316.65	126	165.898	Concrete D2
Interior Girder (44.9 m)	CM	272		66.3607		18050.1	18050.1	126	2274.31	Concrete D2
ASTM-A-36	Ton	680	v=	0.00075		4.0035
PRE-STRESSING WIRE STRAND	TONS	24528	45.9	0.775		872.522
LAUNCHING of GIRDERS	TONS	19366.8	2.5	ton/cum		48416.9
Filler Board 20mm	SM	4	15.05	0.36		21.672
Elastomeric bearing pads	cu.cm	584	40	42.5	7.75	7694200
Neoprene Bearing Strip	Cu.cm	4	1505	30	1	180600
G.I. drain pipes	M	2	1530	5m c/c	0.4	244.8
PVC	M	4	15.05	150 mm c/c	0.28	112.373
Abutment
Item Description	Unit	NOS	L	B	H/D	QTY	Steel
							Concrete	Kg/cum	Ton
Granular Backfill along Abutments	CM	4	15.75		5	315
Common Backfill in Structures	CM	4	15.75		9	567
Back wall	CM	4	15.05	0.4	2.125	51.17	59.297	150	8.89455	Concrete A1
Backwall tappered	CM	4	15.05	0.3	0.45	8.127
Shear keys-1 abutment	CM	12	1.8	0.3	0.65	4.212	4.212	150	0.6318
Shear keys-2 abutment	CM	8	2.075	0.3	0.65	3.237	3.237	150	0.48555
Ear walls abutment	CM	8	2.075	0.35	1.25	7.2625	7.2625	150	1.08938
Wing walls	CM	8	4	0.35	0.75	8.4	28.49	150	4.2735
Other works	CM	8	2.5	0.35	2.87	20.09		150	0
Abutment Transom	CM	4	15.75	2.1	1.55	205.065	205.065	122	25.0179	Concrete A3
Abutment Columns/shafts	CM	20	7	A	1.13	158.2	158.2	180	28.476
Abutment Transome	CM	4	15.05	3	0.075	13.545				Lean Concrete
Under Approach Slab	CM	4	15.05	4	0.075	18.06
Abutment Expansion joint	M	4	15.75			63
Grouted Rip Rap Class A	CM	4	28.31	8	0.3	271.776
Grouted Rip Rap Class A	CM	4	28.31	0.5	0.5	28.31
Rip Rap Class B	CM	4	37.22	8	1	1191.04
Rip Rap Class B	CM	4	37.22	0.75	0.75	83.745
Filter Layer of Granular Material	CM	4	65.53	16	0.2	838.784
Piles
Item Description	Unit	NOS	L	B	H/D	QTY	Steel
							Concrete	Kg/cum	Ton
Pile Cap	CM	4	15.75	Area	4	252
Test Abutment Pile Boring	M	2	30			60
Test Pier Piles Boring	M	4	30			120
Test Pier Piles Concrete	CM	1	60	A=	1.1304	67.824	67.824	197	13.3613	Concrete A3
Test Pier Piles Concrete	CM	2	60	A=	1.1304	135.648	135.648	197	26.7227
Cast-in-place Abutment Piles Boring	M	40	30			1200
Steel Lining for Piles	Ton	280	Volume =	0.227964	7.85	501.065
Cast-in-place Pier Piles Boring	M	528	30			15840
Cast-in-place Concrete Abutment Piles	CM	20	60	A=	1.1304	1356.48	1356.48	197	267.227
Cast-in-place Concrete Pier Piles	CM	264	60	A=	1.1304	17905.5	17905.5	197	3527.39
Abutment Piles shear key-1	CM	24	0.3	0.29		2.088				Concrete A1
Abutment Piles shear key-2	CM	16	2.07	0.29		9.6048
Pier Piles shear key-1	CM	792	0.3	0.29		68.904
Pier Piles shear key-2	CM	264	3.174	0.29		243.001
Pier
Item Description	Unit	NOS	L	B	H/D	QTY	Steel
							Concrete	Kg/cum	Ton
Ear walls Piers	CM	132	2.5	0.35	1.25	144.375	144.375	150	21.6562	Concrete A1
Concrete pads	CM	120	0.525	0.5	0.172	5.418	5.418	150	0.8127
Pier Transom	CM	66	15.75	2.4	1.895	4727.65	4727.65	122	576.773	Concrete A3
Piers Columns/shafts	CM	160	9	A	1.13	1627.2	1627.2	180	292.896
	CM	104	7	A	1.13	822.64	822.64	180	148.075
Expansion joint Piers (50 mm)	M	66	15.75			1039.5

## Sheet: MC Quantities
Components			Abutment	Deck	Piles	Pier
Sr No	Item Description	Unit
1	Concrete D2	m3	0	20335.1	0	0
2	Concrete A1	m3	119.901	79.0915	339.778	157.283
3	Concrete A3	m3	1805.73	13781.5	20438.8	7536.36
4	Lean Concrete	m3	33.1852	0	0	0
5	Reinforcement G60	Kg	352900	5.47924e+06	4.02644e+06	1040.21
6	Reinforcement ASTM-A-36	Kg	0	4203.67	0	0
7	Pre-stressing wiring strands	Kg	0	916148	0	0
8	PVC	m	0	117.992	0	0
9	G-I pipes	m	0	257.04	0	0
10	Bearing Pad	cm3	0	8078910	0	0
12	Filler Board 10mm	cm2	0	0	0	0
11	Filler Board 20mm	cm2	0	23.8392	0	0
13	Steel pile Lining	m	0	0	526.118	0
14	Neoprene Rubber	cm3	0	198660	0	0
15	Rip Rap	m3	1732.36	0	0	0
16	Aggregate	m3	922.662	0	0	0
17	Sand	m3	0	0	0	0
18	Formwork	cm2	653.362	206215	11491.2	32542.4
19	Expansion Joint	m	66.15	0	0	1091.48
20	Excavation	m3	0	0	264.6	0
21	Back fill	m3	926.1	0	0	0
22	Piles	m	1323	0	18081	0
23	Water	Kg	102356	3.02448e+07	1.67885e+06	4.77289e+06
24	Diesel Construction	L	660.14	36190.9	7183.24	3780.36
25	Diesel Transportation	L	8472.31	66449.9	41381	13876.2
26	Launching of girders	TON	0	48416.9	0	0

## Sheet: S&S Quantities
Components			Super Structure	Sub Structure
Sr No	Item Description	Unit	Deck	Abutment	Piles	Pier	Total
1	Concrete D2	m3	20335.1	0	0	0	0
2	Concrete A1	m3	79.0915	107.623	339.778	157.283	604.684
3	Concrete A3	m3	13781.5	381.428	20438.8	7536.36	28356.6
4	Lean Concrete	m3	0	33.1852	0	0	33.1852
5	Reinforcement G60	Kg	5.47924e+06	72312.1	4.02644e+06	1040.21	4.09979e+06
6	Reinforcement ASTM-A-36	Kg	4203.67	0	0	0	0
7	Pre-stressing wiring strands	Kg	916148	0	0	0	0
8	PVC	m	117.992	0	0	0	0
9	G-I pipes	m	257.04	0	0	0	0
10	Bearing Pad	cm3	8078910	0	0	0	0
12	Filler Board 10mm	cm2	0	0	0	0	0
11	Filler Board 20mm	cm2	23.8392	0	0	0	0
13	Steel pile Lining	m	0	0	526.118	0	526.118
14	Neoprene Rubber	cm3	198660	0	0	0	0
15	Rip Rap	m3	0	1732.36	0	0	1732.36
16	Aggregate	m3	0	922.662	0	0	922.662
17	Sand	m3	0	0	0	0	0
18	Formwork	cm2	206215	653.362	11491.2	32542.4	44687
19	Expansion Joint	m	0	66.15	0	1091.48	1157.63
20	Excavation	m3	0	0	264.6	0	264.6
21	Back fill	m3	0	926.1	0	0	926.1
22	Piles	m	0	1323	18081	0	19404
23	Water	Kg	3.02448e+07	102356	1.67885e+06	4.77289e+06	6.55409e+06
24	Diesel Construction	L	36190.9	194.77	7183.24	3780.36	11158.4
25	Diesel Transportation	L	66449.9	5642.61	41381	13876.2	60899.8
26	Launching of girders	TON	48416.9	0	0	0	0

## Sheet: Transportation
SR No	Material
		Quantity	Units	Cement	Sand	Aggregate	Comments
1	Concrete D2	20335.1	m³	5337.96	5337.96	10675.9	Mix Ratio: 1:1:2, 5% wastage
			kg	7.68666e+06	8.54074e+06	2.3487e+07
2	Concrete A1	1676.91	m³	251.536	503.072	1006.14	Mix Ratio: 1:2:4, 5% wastage
			kg	362212	804915	2.21352e+06
3	Concrete A3	42616.4	m³	8135.86	12203.8	24407.6	Mix Ratio: 1:1.5:3, 5% wastage
			kg	1.17156e+07	1.95261e+07	5.36967e+07
4	Lean Concrete	33.1852	m³	3.48445	10.4534	20.9067	Mix Ratio: 1:3:6, 5% wastage
			kg	5017.61	16725.4	45994.8
5	Reinforcement G60	1.07022e+07	Kg	1.07022e+07	1.16228e+07	Structural Steel
6	Reinforcement ASTM-A-36	4403.85	Kg	4403.85
7	Pre-stressing wiring strands	916148	Kg	916148
8	PVC	117.992	m	22.777	kg		Dia 25mm, Thickness 1.9mm, Density 1400 kg/m³
9	G-I pipes	257.04	m	1148.94	kg		Dia 75mm, Thickness 2.5mm, Density 7850 kg/m³
10	Bearing Pad	8078910	cm³	207.55	kg		400 x 425 x 77.50 mm, 3 mm thick steel plates and enclosed in rubber cover of 3 mm thick, Density (Rubber 1200 kg/m³, Steel 7850 kg/m³)
11	Filler Board 10mm	355.958	m²	3260.58	kg		Thickness 10mm, Density (Filler board 80 kg/m³ , Polysulphide 1600 kg/m³, Bitumen 1300 kg/m³ )
12	Filler Board 20mm	23.8392	m²	396.684	kg		Thickness 20mm , Density (Filler board 80kg/m³ , Polysulphide 1600 kg/m³)
13	Steel pile Lining	501.065	Ton	501065	kg		Thickness 10mm
14	Neoprene Rubber	198660	cm³	238.392	kg		Density 1200 kg/m³
15	Rip Rap	1402.26	m³	2.52407e+06	kg		Density 1800 kg/m³
16	Aggregate	1252.76	m³	2.75607e+06	kg		Density 2200 kg/m³
17	Sand	0	m³	0	kg		Density 1600 kg/m³
18	Expansion Joint	1157.62	m	68994.4	kg		Expansion joint system includes elastomeric strip seal (4–5 kg/m), steel reinforcement (~18.5 kg/m), anchoring concrete (36 kg/m for 100x150 mm channel), seal adhesive (0.5 kg/m), and silicone-based joint lubricant (0.1 kg/m)
19	Flyover/bridge	1589.76	m²	62398	Kg		Bridges and Flyovers: ~70% of the total formwork area, 5mm thickness, unit weight is 39.25 kg/m²
	Roadworks and Miscellaneous	3406.63	m²	36791.6	Kg		Roadworks and Miscellaneous: ~30% of the total formwork area, 18mm thickness, unit weight is 10.8 kg/m²
	Formwork	227108	m²	99189.6	kg		ASTM standards (e.g., ASTM C1729, ASTM E2126), Steel Formwork: Reusable 100 to 120 times (or more if well-maintained). Plastic/Composite Formwork: Reusable 50 to 80 times. Plywood/Wooden Formwork: Reusable 10 to 25 times (depending on quality and care)
Total			Ton	145679			Total amount of weight from all items
Total construction transportation fuel			L	131111
Closets District is Rawalpindi, Average distance is 100km
20	Launching of Girder	50837.7	Ton	17793.2	L		Diesel useage, 0.35 L/ton
21	Concrete D2	20335.1	m³	4.88042e+07	kg	Density Using ASTM C33, ASTM C138, ASTM C330	Density 2400 kg/m³, Avg distance from the bacthing plant is 15km
22	Concrete A1	1676.91	m³	3.94073e+06	kg		Density 2350 kg/m³, Avg distance from the bacthing plant is 15km
23	Concrete A3	42616.4	m³	1.02279e+08	kg		Density 2400 kg/m³, Avg distance from the bacthing plant is 15km
24	Lean Concrete	33.1852	m³	69689	kg		Density 2100 kg/m³, Avg distance from the bacthing plant is 15km
25	Water	3.67989e+07	L	36798.9	Ton		Avg distance from the site is 30 km
Total			Ton	155094
Total construction transportation fuel			L	48666.6
Total Fuel			L	179777			Total amount of fuel usage from all items, Litres per tonne-km 0.009 (https://doi.org/10.1007/s40996-022-00830-z)

## Sheet: Water& Form Work
Girder								Deck		Barrier		Transom			Backwall		Pier		Abutment			WW	Pilecap	Approach slab+sleeper	Material wise area
Sr no	Span length	total spans	length	Perimiter Girder	Area	No of Girders in X Section		deckwidth	Area	No of barriers in x-sec	Barrier area	Transom L	No of transom	A	Perimeter	A	Pier ht	Pier area	abut ht	No	Abut area	Area	Pile Cap area	Approach slab+sleeper	3ksi	3.5ksi	4ksi	6ksi	Total area for bridge
5	45	34	1530	7.36175	135162	12	18360	31.5	48195	4	13038.4	31.5	35	8599.5	13.1	412.65	9	22393.3			0	209.6	10692	252	13290.4	622.25	90089.4	135162	238954
Water					2.08149e+07				7422030		2.00791e+06			1324323		63548.1		3.44856e+06				32278.4	1646568	38808
Form work					141920				50604.8		13690.3			9029.48		433.282		23512.9				220.08	11226.6	264.6
						206215
											32542.4				653.362						11491.2
Total Water	3.67989e+07

## Sheet: Carbon factors
Raw Material																			Construction					Transportation
Material	Concrete D2	Concrete A1	Concrete A3	Lean Concrete	Reinforcement G60	Reinforcement ASTM-A-36	Pre-stressing strands	PVC	GI Pipes	Bearing Pad	Filler Board 10mm	Filler Board 20mm	Steel Pipe Lining	Neoprene	Rip Rap	Aggregate	Formwork	Expansion Joint	Excavation	Backfill	Piles	Water	Diesel (construction)	Diesel (Transportation)
Unit	KgCO2/m3	KgCO2/m3	KgCO2/m3	KgCO2/m3	KgCO2/Kg	KgCO2/Kg	KgCO2/Kg	KgCO2/m	KgCO2/m	KgCO2/cm3	KgCO2/m2	KgCO2/m2	KgCO2/m	KgCO2/Kg	KgCO2/m3	KgCO2/m3	KgCO2/m2	KgCO2/m	KgCO2/m3	KgCO2/m3	KgCO2/m3	KgCO2/Kg	KgCO2/L	KgCO2/L
Quantity	20335.1	1676.91	42616.4	33.1852	1.07022e+07	4403.85	916148	117.992	257.04	8078910	355.958	23.8392	501.065	198660	1402.26	1252.76	227108	1157.62	264.6	926.1	18081	3.67989e+07	48666.6	131111
Sr No	1	2	3	4	5	6	7	8	9	10	11	12	13	14	15	16	18	19	20	21	22	23	24	25
1	151.561	132.807	125.987	103.201	0.352	1.382	0.66	0.32928	0.00882	0.00197	3.34611	3.184	2.0179	0.00137	3.11	1.27	0.33	21.5563	0.02406	0.01755	38	0.000419421	0.41779	0.41779
2	212.237	172.006	162.162	130	0.377	1.55	0.68	0.43218	0.00882	0.00635	3.83414	3.28	1.58314	0.00146	3.2	1.3	0.7407	26.0131	0.539	0.99	52.16	0.000456162	0.7493	0.7493
3	259.298	221.465	208.875	144.54	0.55	1.722	1.12579	0.44371	0.00882	0.00728	3.89399	3.5008	1.77416	0.00157	4	1.32	0.75	28.5264	0.77	1.054	53.1	0.000452116	2.47887	2.47887
4	278.613	237.595	209	144.54	0.6834	1.86	1.14816	0.49392	0.00919	0.00785	3.94071	3.568	2.30538	0.00194	4	1.34	1.06	31.9085	1.05	1.15337	59.9	0.00044307	2.51	2.51
5	286	239.74	211.99	165.667	0.73	2.137	1.14816	0.8918	0.01003		3.9973	3.6	0.93065	0.00394	4.18	1.37	1.16778	33.603	1.097	1.2857	78.72	0.000604113	2.58	2.58
6	288.242	249.993	220.29	167.704	1.21	2.19	1.18022	1.02214	0.01003		4.00057	3.664	0.64545	0.00556	4.38	2.18	1.35	35.4172	1.155	1.339	84.012	0.000304563	2.58	2.58
7	297.815	250	223	180.805	1.24	2.206	1.18658	1.3034	0.01003		4.01074	4.16	0.84794	0.00626	4.43442	2.28	1.465	36.7602	1.83564	1.34	91.29	0.000366288	2.626	2.626
8	307	263	223.947	182	1.242	2.27	1.20267	1.33358	0.01046		4.02418	4.4032	2.6	0.00664	5.73416	2.33	1.5	42.0855	1.89	1.405	96.12	0.000453491	2.6391	2.6391
9	309.33	264.38	225.569	212.543	1.33	2.28	1.34257	1.34456	0.01201		4.03763	4.48	0.352	0.00749	6.4	2.5	1.84072	44.6764	2.051	1.409	96.63	0.000309035	2.66	2.66
10	321	264.38	225.658	216.635	1.5	2.30538	1.79	1.38572	0.01201		4.04647	4.864	0.367	0.00795	6.72808	2.7192	1.88372	46.1334	2.05118	3.33	98.14	0.000318733	2.66	2.66
11	325.74	279	235.328	222.92	1.85	2.31	1.92	1.5092	0.01201		4.05107	4.896	2.09	0.00826	8.71593	2.72349	1.89	49.5169	2.55	6.06785	99.9	0.000724462	2.66	2.66
12	327.7	282.025	236	229.52	1.99	2.31	1.96	1.61896	0.01252		4.06452	4.96	1.54	0.00973	11.648	3.62	2.4	49.6127	5.5614	7.8843	102.73	0.001	2.66	2.66
13	329.713	283.856	237	243.317	2	2.375	2.13	1.69216	0.01321		4.07796	5.1808	1.67	0.01313	26.07	3.95	2.484	49.7474	5.95659	13.62	108.47	0.000629156	2.663	2.663
14	332.399	288	240	303.743	2.14	2.396	2.19	1.70814	0.01503		4.0914	5.248	0.39	0.01441	28.68	4	2.668	50.2264	6.246		109.74	0.00858	2.68399	2.68399
15	342	290.023	244.66	340.183	2.14	2.42	2.2	1.7836	0.01799		4.10485	5.28	1.45	0.01458		4.37	2.849	55.1072	6.292		110.321	0.000344	2.68927	2.68927
16	348.37	292.72	245	365.511	2.25	2.46	2.2	1.7836	0.09272		4.10633	5.344	1.195	0.01539		4.56	2.882	55.4845	6.95		110.321	0.009	2.69191	2.69191
17	349	308.573	252		2.27	2.569	2.27	1.8522	0.10551		4.15305	5.84	0.96	0.01598		5.02	3.4576	56.164	8.89		115.46	0.00091	2.69191	2.69191
18	365	313	265.315		2.27	2.6	2.38	1.93452	0.11718		4.20411	6.0832	2.21	0.0172		6.57143	4.08	56.4767	16.6526		115.48	0.031	2.79	2.79
19	367	314.454	267.174		2.2852	2.757	2.38	2.1266	0.11734		4.20471	6.16	1.2	0.01801		7.04	4.39	60.5515			115.589	0.0002	2.79942	2.79942
20	378.23	323	267.193		2.31	2.81	2.67	2.1952	0.12629		4.2129	6.528	2.8	0.01869		8.65	4.408	61.3564			115.589	0.004	2.818	2.818
21	391	332.572	268.42		2.34	3.003	2.67	2.21578	0.13334		4.26456	6.576	2.19	0.01927		8.69	5.5883	63.1964			118.19	0.002	2.85847	2.85847
22	413.494	336.409	270.366		2.46141	3.154	2.68	2.3324	0.13353		4.26911	6.864	2.38	0.01954		8.88	5.84	65.0379			146.4	0.0067	2.996	2.996
23	434.64	340.64	289		2.6	3.744	4.333	2.8812	0.15961		4.33411	6.864	2.441	0.02044		9.3	7.338	67.8999			153.046	0.0005	3.1031	3.1031
24	435	341	290.228		2.67	3.938	5.64	2.97724	0.15983		4.39911	6.928	2.19	0.02139		11.648	9.828				156.1	0.0013	3.131	3.131
25	474.078	392.913	305.725		3.84	4.166	5.64	3.2242	0.3277		4.46411	8.128	2.208	0.0214		14.5	14.5				161.95	0.0004	3.16882	3.16882
26								3.43686	0.3729		5.12451	8.208	0.895	0.02259		15.13	45.7				222.5	0.0003	3.216	3.216
27								3.7044	0.44635		6.23068	8.544	3.91	0.02268		15.23						0.0001	3.243	3.243
28								4.65794	0.50344		6.37979	8.544	2.23	0.02437		15.27
29								5.37138	0.51243		9.26891	8.608	1.242	0.02509		15.32
30									0.5162			9.808	2.21	0.02838		21.19
31									0.5568			11.264	1.7	0.03499		21.45
32									0.57288			11.36		0.03602		30.64
33									0.58311			11.648		0.03931		35.3
34									0.5874			11.68				45.9
35									0.62292			11.744
36									0.6336			12.24
37									0.68572			12.56
38									0.69797			12.976
39									0.7031			14.608
40									0.70884			14.944
41									0.84846			15.008

## Sheet: Abutment EM
Concrete A1	Concrete A3	Lean Concrete	Reinforcement G60	Rip Rap	Aggregate	Formwork	Expansion Joint	Backfill	Piles	Water	Diesel (construction)	Diesel (Transportation)
KgCO2/m3	KgCO2/m3	KgCO2/m3	KgCO2/Kg	KgCO2/m3	KgCO2/m3	KgCO2/m2	KgCO2/m	KgCO2/m3	KgCO2/m3	KgCO2/Kg	KgCO2/L	KgCO2/L
15923.7	227499	3424.75	124221	5387.63	1171.78	215.61	1425.95	16.2531	50274	42.9303	275.8	3539.65
20623.7	292821	4314.08	133043	5543.55	1199.46	483.946	1720.77	916.839	69007.7	46.691	494.643	6348.3
26553.8	377172	4796.6	194095	6929.43	1217.91	490.022	1887.02	976.109	70251.3	46.2768	1636.4	21001.8
28487.9	377398	4796.6	241172	6929.43	1236.37	692.564	2110.75	1068.14	79247.7	45.3509	1656.95	21265.5
28745	382797	5497.69	257617	7241.26	1264.05	762.984	2222.84	1190.69	104147	61.8347	1703.16	21858.6
29974.4	397785	5565.3	427009	7587.73	2011.4	882.039	2342.85	1240.05	111148	31.1739	1703.16	21858.6
29975.2	402678	6000.06	437596	7682	2103.67	957.176	2431.69	1240.97	120777	37.4918	1733.53	22248.3
31533.9	404389	6039.72	438302	9933.62	2149.8	980.044	2783.95	1301.17	127167	46.4176	1742.18	22359.3
31699.4	407316	7053.28	469357	11087.1	2306.66	1202.66	2955.35	1304.87	127841	31.6316	1755.97	22536.3
31699.4	407478	7189.09	529350	11655.4	2508.9	1230.75	3051.73	3083.91	129839	32.6243	1755.97	22536.3
33452.3	424939	7397.66	652865	15099.1	2512.86	1234.86	3275.54	5619.44	132168	74.1531	1755.97	22536.3
33815	426153	7616.68	702271	20178.5	3340.04	1568.07	3281.88	7301.65	135912	102.356	1755.97	22536.3
34034.6	427959	8074.53	705800	45162.6	3644.52	1622.95	3290.79	12613.5	143506	64.398	1757.95	22561.8
34531.4	433376	10079.8	755206	49684	3690.65	1743.17	3322.48	0	145186	878.215	1771.81	22739.6
34774	441790	11289	755206	0	4032.03	1861.43	3645.34	0	145955	35.2105	1775.29	22784.3
35097.4	442404	12129.6	794025	0	4207.34	1882.99	3670.3	0	145955	921.205	1777.04	22806.7
36998.1	455045	0	801083	0	4631.77	2259.07	3715.25	0	152754	93.1441	1777.04	22806.7
37529	479087	0	801083	0	6063.21	2665.72	3735.93	0	152780	3173.04	1841.79	23637.7
37703.3	482445	0	806447	0	6495.54	2868.26	4005.48	0	152924	20.4712	1848.01	23717.6
38728	482479	0	815199	0	7981.03	2880.02	4058.73	0	152924	409.424	1860.27	23875
39875.7	484695	0	825786	0	8017.94	3651.19	4180.44	0	156365	204.712	1886.99	24217.8
40335.7	488209	0	868632	0	8193.24	3815.64	4302.26	0	193687	685.786	1977.78	25383
40843	521857	0	917540	0	8580.76	4794.37	4491.58	0	202480	51.178	2048.48	26290.4
40886.2	524074	0	942243	0	10747.2	6421.25	0	0	206520	133.063	2066.9	26526.8
47110.6	552058	0	1.35514e+06	0	13378.6	9473.76	0	0	214260	40.9424	2091.86	26847.2
0	0	0	0	0	13959.9	29858.7	0	0	294368	30.7068	2123.01	27246.9
0	0	0	0	0	14052.1	0	0	0	0	10.2356	2140.83	27475.7
0	0	0	0	0	14089.1	0	0
0	0	0	0	0	14135.2	0	0
0	0	0	0	0	19551.2	0	0
0	0	0	0	0	19791.1	0	0
0	0	0	0	0	28270.4	0	0
0	0	0	0	0	32570	0	0
0	0	0	0	0	42350.2	0	0
0	0	0	0	0	0	0	0
0	0	0	0	0	0	0	0
0	0	0	0	0	0	0	0
0	0	0	0	0	0	0	0
0	0	0	0	0	0	0	0
0	0	0	0	0	0	0	0
0	0	0	0	0	0	0	0

## Sheet: Deck EM
Concrete D2	Concrete A1	Concrete A3	Reinforcement G60	Reinforcement ASTM-A-36	Pre-stressing strands	PVC	GI Pipes	Bearing Pad	Filler Board 20mm	Neoprene	Formwork	Water	Diesel (construction)	Diesel (Transportation)
KgCO2/m3	KgCO2/m3	KgCO2/m3	KgCO2/Kg	KgCO2/Kg	KgCO2/Kg	KgCO2/m	KgCO2/m	KgCO2/cm3	KgCO2/m2	KgCO2/Kg	KgCO2/m2	KgCO2/Kg	KgCO2/L	KgCO2/L
3.08201e+06	10503.9	1.73628e+06	1.92869e+06	5809.48	604658	38.8524	2.26709	15915.5	75.904	272.164	68050.9	12685.3	15120.2	27762.1
4.31585e+06	13604.2	2.23483e+06	2.06567e+06	6515.7	622981	50.9938	2.26709	51301.1	78.1926	290.044	152743	13796.5	27117.8	49790.9
5.27285e+06	17516	2.8786e+06	3.01358e+06	7238.73	1.03139e+06	52.3542	2.26709	58814.5	83.4563	311.896	154661	13674.2	89712.5	164721
5.66562e+06	18791.8	2.88032e+06	3.74451e+06	7818.84	1.05188e+06	58.2786	2.3622	63419.4	85.0583	385.4	218588	13400.6	90839.1	166789
5.81584e+06	18961.4	2.92153e+06	3.99984e+06	8983.25	1.05188e+06	105.225	2.57811	0	85.8211	782.72	240814	18271.3	93372.4	171441
5.86143e+06	19772.3	3.03592e+06	6.62988e+06	9206.05	1.08126e+06	120.604	2.57811	0	87.3468	1104.55	278390	9211.46	93372.4	171441
6.0561e+06	19772.9	3.07326e+06	6.79425e+06	9273.31	1.08708e+06	153.791	2.57811	0	99.1711	1243.61	302105	11078.3	95037.2	174497
6.24287e+06	20801.1	3.08632e+06	6.80521e+06	9542.34	1.10182e+06	157.352	2.68864	0	104.969	1319.1	309322	13715.8	95511.3	175368
6.29025e+06	20910.2	3.10866e+06	7.28738e+06	9584.38	1.22999e+06	158.647	3.08705	0	106.8	1487.96	379584	9346.72	96267.7	176757
6.52756e+06	20910.2	3.10989e+06	8.21885e+06	9691.07	1.63991e+06	163.504	3.08705	0	115.954	1579.35	388451	9640.03	96267.7	176757
6.62395e+06	22066.5	3.24316e+06	1.01366e+07	9710.49	1.759e+06	178.074	3.08705	0	116.717	1640.93	389746	21911.2	96267.7	176757
6.66381e+06	22305.7	3.25242e+06	1.09037e+07	9710.49	1.79565e+06	191.024	3.21814	0	118.242	1932.96	494916	30244.8	96267.7	176757
6.70474e+06	22450.6	3.2662e+06	1.09585e+07	9983.73	1.9514e+06	199.661	3.3955	0	123.506	2608.41	512238	19028.7	96376.3	176956
6.75936e+06	22778.4	3.30755e+06	1.17256e+07	10072	2.00636e+06	201.547	3.86331	0	125.108	2862.69	550181	259501	97135.9	178351
6.9546e+06	22938.3	3.37176e+06	1.17256e+07	10172.9	2.01553e+06	210.451	4.62415	0	125.871	2896.46	587506	10404.2	97327	178702
7.08413e+06	23151.7	3.37646e+06	1.23283e+07	10341	2.01553e+06	210.451	23.8327	0	127.397	3057.38	594311	272204	97422.6	178877
7.09695e+06	24405.5	3.47293e+06	1.24379e+07	10799.2	2.07966e+06	218.545	27.1203	0	139.221	3174.59	713008	27522.8	97422.6	178877
7.42231e+06	24755.6	3.65642e+06	1.24379e+07	10929.6	2.18043e+06	228.258	30.1199	0	145.019	3416.95	841357	937590	100973	185395
7.46298e+06	24870.6	3.68205e+06	1.25212e+07	11589.5	2.18043e+06	250.922	30.1611	0	146.849	3577.87	905283	6048.97	101313	186021
7.69133e+06	25546.6	3.68231e+06	1.2657e+07	11812.3	2.44612e+06	259.016	32.4616	0	155.622	3712.96	908995	120979	101986	187256
7.95102e+06	26303.6	3.69922e+06	1.28214e+07	12623.6	2.44612e+06	261.444	34.2737	0	156.767	3828.18	1.15239e+06	60489.7	103451	189945
8.40844e+06	26607.1	3.72604e+06	1.34866e+07	13258.4	2.45528e+06	275.205	34.3226	0	163.632	3881.82	1.20429e+06	202640	108428	199084
8.83844e+06	26941.7	3.98284e+06	1.4246e+07	15738.6	3.96967e+06	339.959	41.0262	0	163.632	4060.61	1.5132e+06	15122.4	112304	206201
8.84576e+06	26970.2	3.99976e+06	1.46296e+07	16554.1	5.16708e+06	351.291	41.0827	0	165.158	4249.34	2.02668e+06	39318.3	113314	208055
9.64042e+06	31076.1	4.21334e+06	2.10403e+07	17512.5	5.16708e+06	380.43	84.232	0	193.765	4251.32	2.99012e+06	12097.9	114682	210568
0	0	0	0	0	0	405.522	95.8502	0	195.672	4487.73	9.42402e+06	9073.45	116390	213703
0	0	0	0	0	0	437.09	114.73	0	203.682	4505.61	0	3024.48	117367	215497
0	0	0	0	0	0	549.6	129.404	0	203.682	4841.34	0
0	0	0	0	0	0	633.78	131.715	0	205.208	4984.38	0
0	0	0	0	0	0	0	132.684	0	233.815	5637.97	0
0	0	0	0	0	0	0	143.12	0	268.525	6951.11	0
0	0	0	0	0	0	0	147.253	0	270.813	7155.73	0
0	0	0	0	0	0	0	149.883	0	277.679	7809.32	0
0	0	0	0	0	0	0	150.985	0	278.442	0	0
0	0	0	0	0	0	0	160.115	0	279.968	0	0
0	0	0	0	0	0	0	162.861	0	291.792	0	0
0	0	0	0	0	0	0	176.257	0	299.42	0	0
0	0	0	0	0	0	0	179.406	0	309.337	0	0
0	0	0	0	0	0	0	180.725	0	348.243	0	0
0	0	0	0	0	0	0	182.2	0	356.253	0	0
0	0	0	0	0	0	0	218.088	0	357.779	0	0

[truncated: 9 more sheets: Pile EM, Pier EM, Super Structure, Sub Structure, MC Result per component, MC per material, MC CF, CF AQDI , MC per phase]
