# Supplementary material for: Probabilistic Carbon Analysis of Pakistan’s Bridges Unveils the Urgent Needs of Overdesign Optimization and Policy Transformation
Source: Research (Wash D C). 2026 Mar 3;7:1175. doi: 10.34133/research.1175 (PMC12953927; doi:10.34133/research.1175)
Supplement: Supplementary 1 — Figs. S1 to S6 Data S1 to S9 [file research.1175.f1.zip › Supplementary Data S3_Phase-wise and total carbon emissions.xlsx]

## Sheet: Figure 3
Figure 5a				Figure 5b
Phases	Average Carbon Emission	Stand Dev		Simulation No	Raw Material Emissions	Construction Emissions	Transportation Emissions
	kgCO2-eq	kgCO2-eq			kgCO2-eq	kgCO2-eq	kgCO2-eq
Raw Material Emissions	193247000	69378900		1	6440220000	308124000	53122900
Construction Emissions	9.44734e+06	4.224e+06		2	6953540000	360565000	57091300
Transportation Emissions	1.91118e+06	599121		3	6066780000	352192000	53422900
				4	6273130000	258035000	54788100
				5	7530560000	322605000	54147900
				6	6417280000	307093000	53920800
				7	8638160000	311275000	55590200
				8	6837950000	269668000	47936800
				9	6720020000	238486000	50145100
				10	6253220000	204966000	54167400
				11	8299250000	264420000	53490500
				12	7165360000	266225000	53839600
				13	241637000	8.07928e+06	2.43715e+06
				14	167999000	15423100	2.46258e+06
				15	149882000	6.18908e+06	2.17614e+06
				16	183189000	10695200	1.44297e+06
				17	185967000	6.73918e+06	1.76067e+06
				18	217697000	3.97702e+06	2.2212e+06
				19	267044000	1.88593e+06	2.42571e+06
				20	82994700	9.37573e+06	2.24177e+06
				21	258353000	11978300	1.25418e+06
				22	89932200	9.18485e+06	2.36663e+06
				23	185375000	11598500	1.34519e+06
				24	266869000	8.49766e+06	1.4015e+06
				25	196645000	10513900	308492
				26	184597000	11271700	1.87221e+06
				27	80759400	9.47228e+06	1.6455e+06
				28	215385000	9.04808e+06	2.00464e+06
				29	203433000	11564200	2.33281e+06
				30	173665000	5.41171e+06	1.74269e+06
				31	260990000	11875700	1.1958e+06
				32	289440000	11093100	2.16029e+06
				33	205982000	6.62235e+06	1.64189e+06
				34	203486000	13659200	3.04063e+06
				35	222488000	5.74658e+06	1.67318e+06
				36	144050000	9.97885e+06	1.63797e+06
				37	209574000	2.62351e+06	105992
				38	174565000	4.42669e+06	1.93587e+06
				39	186413000	10936900	3.22022e+06
				40	284487000	13660500	1.36595e+06
				41	123492000	13333700	2.80872e+06
				42	224884000	8.87715e+06	1.69999e+06
				43	278087000	9.13755e+06	2.18407e+06
				44	201296000	15747800	2.8423e+06
				45	314561000	12937000	2.28766e+06
				46	134288000	5.44424e+06	1.55647e+06
				47	87941000	10732700	1.61935e+06
				48	111301000	3.27656e+06	2.58333e+06
				49	186765000	13412500	2.22578e+06
				50	138434000	10569500	2.23165e+06
				51	155063000	6.29879e+06	2.23094e+06
				52	191814000	8.86341e+06	2.29226e+06
				53	166481000	15298300	3.29392e+06
				54	235676000	5.20165e+06	1.2984e+06
				55	184025000	6.55149e+06	1.14003e+06
				56	119677000	8.43287e+06	1.72451e+06
				57	239003000	5.23814e+06	2.61534e+06
				58	280265000	1.53103e+06	1.34153e+06
				59	299286000	980345	2.40372e+06
				60	133709000	1.79341e+06	2.92935e+06
				61	156201000	178956	1.40058e+06
				62	242843000	11328300	1.467e+06
				63	240089000	8.96617e+06	2.918e+06
				64	178182000	5.66443e+06	2.70402e+06
				65	150265000	7.62792e+06	776624
				66	211579000	10071100	1.1662e+06
				67	182121000	14402500	3.01115e+06
				68	283766000	6.0797e+06	2.79275e+06
				69	179329000	10122800	1.73483e+06
				70	164361000	9.05469e+06	1.93794e+06
				71	307109000	13538900	2.69702e+06
				72	255585000	11165700	2.18005e+06
				73	198926000	6.04483e+06	1.98477e+06
				74	126246000	15327900	1.74106e+06
				75	218089000	2.72778e+06	2.49273e+06
				76	271206000	10306400	2.38651e+06
				77	168933000	6.70504e+06	1.18768e+06
				78	221605000	11320600	1.66828e+06
				79	105460000	5.33484e+06	1.42685e+06
				80	229485000	8.52907e+06	2.429e+06
				81	161748000	7.13886e+06	1.59756e+06
				82	68145400	19324100	1.43868e+06
				83	311204000	10093500	1.7536e+06
				84	75571700	9.30942e+06	1.48402e+06
				85	95133000	9.20845e+06	1.3355e+06
				86	248893000	7.73372e+06	2.37002e+06
				87	301524000	9.68504e+06	1.444e+06
				88	133907000	11699500	2.44589e+06
				89	215197000	9.72305e+06	1.46226e+06
				90	246882000	8.68527e+06	1.49086e+06
				91	266498000	18890000	1.90987e+06
				92	249203000	15565400	1.49568e+06
				93	148559000	17578100	2.4609e+06
				94	228712000	6.88198e+06	2.0609e+06
				95	201985000	3.46216e+06	2.55214e+06
				96	267993000	11691300	1.63207e+06
				97	290010000	7.07781e+06	2.63622e+06
				98	221073000	6.75525e+06	2.60721e+06
				99	264037000	14627600	2.15852e+06
				100	192535000	6.74821e+06	1.21606e+06
				101	286918000	5.91606e+06	1.52078e+06
				102	132527000	7.06104e+06	2.20904e+06
				103	46156800	14247700	1.66736e+06
				104	261533000	16123500	2.18859e+06
				105	219456000	7.4749e+06	2.15119e+06
				106	265215000	13704200	1.60609e+06
				107	131771000	9.13161e+06	2.19043e+06
				108	198946000	2.25334e+06	1.86909e+06
				109	150920000	12203600	1.19685e+06
				110	158956000	9.81114e+06	1.1476e+06
				111	270612000	13218400	1.20962e+06
				112	155263000	8.28307e+06	1.83914e+06
				113	125579000	13889400	2.45235e+06
				114	173998000	8.37389e+06	2.01007e+06
				115	146102000	7.25684e+06	1.96315e+06
				116	189390000	3.55929e+06	1.52815e+06
				117	345220000	20795200	2.86004e+06
				118	150343000	13203400	1.87942e+06
				119	215135000	7.91309e+06	2.95196e+06
				120	55810300	4.59676e+06	1.98544e+06
				121	315051000	5.59627e+06	1.62094e+06
				122	194486000	3.33717e+06	1.98857e+06
				123	34477900	13901700	2.0762e+06
				124	117415000	8.45623e+06	2.07205e+06
				125	415259000	5.28134e+06	2.66093e+06
				126	145489000	8.46908e+06	751318
				127	228580000	16155300	1.95859e+06
				128	146248000	10743700	3.20116e+06
				129	148283000	16922000	2.35312e+06
				130	79740800	8.38214e+06	1.61184e+06
				131	23110400	9.44951e+06	2.12169e+06
				132	110683000	7.37122e+06	2.93843e+06
				133	313561000	16014000	2.5668e+06
				134	150863000	11367100	2.0894e+06
				135	191214000	14776800	2.79697e+06
				136	340429000	6.24399e+06	2.12928e+06
				137	261276000	13214400	2.31174e+06
				138	289588000	11611200	2.18695e+06
				139	215729000	5.71268e+06	2.3596e+06
				140	135040000	5.40024e+06	1.97128e+06
				141	127233000	942374	1.41698e+06
				142	223519000	5.50163e+06	1.49242e+06
				143	121513000	6.29621e+06	1.12173e+06
				144	194121000	16748300	2.52907e+06
				145	260359000	9.30801e+06	1.84442e+06
				146	246828000	6.3882e+06	2.54707e+06
				147	160625000	10906900	1.43094e+06
				148	198182000	6.32052e+06	1.07565e+06
				149	255675000	2.16691e+06	838550
				150	238842000	16744200	1.47246e+06
				151	253502000	7.53549e+06	491027
				152	215198000	10220200	1.19708e+06
				153	276411000	7.0966e+06	2.94294e+06
				154	127278000	19764600	1.53245e+06
				155	96488300	15189800	2.05971e+06
				156	102945000	6.23825e+06	1.5527e+06
				157	197797000	15260000	1.57425e+06
				158	228132000	5.71354e+06	1.06607e+06
				159	226698000	2.03513e+06	1.2569e+06
				160	96643900	1.64918e+06	1.61984e+06
				161	229960000	10806100	1.16437e+06
				162	181775000	10587600	2.14992e+06
				163	141223000	13672100	1.41531e+06
				164	194965000	16042900	2.31943e+06
				165	164557000	11571700	935473
				166	278632000	8.57994e+06	2.44212e+06
				167	122136000	17985200	2.93263e+06
				168	222327000	10171200	1.0074e+06
				169	238858000	17445300	2.56035e+06
				170	170777000	15314700	1.26484e+06
				171	242253000	6.20432e+06	1.20478e+06
				172	168743000	10386400	1.4615e+06
				173	242871000	12200200	1.85241e+06
				174	262246000	11769700	1.82955e+06
				175	243649000	3.51759e+06	1.04426e+06
				176	168441000	13526300	1.75308e+06
				177	205128000	13897700	460709
				178	224063000	1.34481e+06	1.70584e+06
				179	246706000	7.93268e+06	2.84836e+06
				180	134132000	1.15088e+06	1.77946e+06
				181	141501000	7.34165e+06	2.00552e+06
				182	215954000	18677000	2.54167e+06
				183	172219000	13773700	1.03784e+06
				184	131488000	9.50228e+06	823492
				185	202629000	328417	1.87124e+06
				186	108541000	14635700	1.91635e+06
				187	201181000	13931900	708295
				188	127842000	11841200	2.11466e+06
				189	278505000	8.16626e+06	1.33397e+06
				190	166998000	3.98876e+06	2.14057e+06
				191	183631000	8.20841e+06	2.15626e+06
				192	138818000	7.6163e+06	1.95146e+06
				193	171992000	12375600	2.62754e+06
				194	127951000	9.48027e+06	2.66905e+06
				195	230903000	15266100	1.51782e+06
				196	296759000	15942500	1.54968e+06
				197	290692000	13676500	1.97679e+06
				198	137986000	14711900	1.33074e+06
				199	204114000	6.5867e+06	2.59577e+06
				200	139979000	15611100	1.77741e+06
				201	182497000	10467800	759810
				202	107548000	9.00987e+06	1.47971e+06
				203	175067000	5.22922e+06	3.58256e+06
				204	305245000	12175200	2.14955e+06
				205	200915000	13074300	2.15684e+06
				206	128247000	10364100	2.12967e+06
				207	259274000	6.77581e+06	1.59261e+06
				208	300879000	7.2621e+06	2.83345e+06
				209	105230000	5.2665e+06	1.57364e+06
				210	347943000	9.38173e+06	429207
				211	239015000	14025500	1.97932e+06
				212	172468000	16137300	3.21308e+06
				213	144420000	14870000	2.97398e+06
				214	310718000	14938200	2.10148e+06
				215	220609000	6.61405e+06	1.61575e+06
				216	233602000	2.95002e+06	1.57537e+06
				217	229966000	6.94338e+06	1.13934e+06
				218	356902000	16148000	2.73808e+06
				219	187565000	11562900	1.44276e+06
				220	208121000	12607000	1.78054e+06
				221	166324000	15394900	2.21147e+06
				222	153538000	336030	2.40558e+06
				223	299329000	5.87217e+06	1.43801e+06
				224	223606000	13321500	1.86465e+06
				225	119579000	9.87067e+06	2.21097e+06
				226	172375000	11090400	2.36074e+06
				227	235370000	8.21124e+06	1.61514e+06
				228	165258000	6.10047e+06	2.33996e+06
				229	169653000	10021700	2.40576e+06
				230	44631300	15337100	2.38535e+06
				231	116099000	5.05485e+06	1.11009e+06
				232	189405000	4.33764e+06	2.47254e+06
				233	223188000	9.43275e+06	2.00201e+06
				234	176395000	11604800	1.4728e+06
				235	168225000	12294200	2.40805e+06
				236	354777000	12486600	1.06693e+06
				237	265975000	12328600	1.04863e+06
				238	199959000	11829300	2.25922e+06
				239	250942000	8.23013e+06	1.52444e+06
				240	233084000	5.27263e+06	3.25609e+06
				241	179176000	5.01638e+06	2.14064e+06
				242	179570000	9.32268e+06	2.34064e+06
				243	282941000	4.60315e+06	2.17111e+06
				244	245770000	11989300	512513
				245	158801000	1.04307e+06	2.54925e+06
				246	257416000	8.88714e+06	1.63704e+06
				247	203686000	8.63535e+06	3.37825e+06
				248	214252000	10471800	2.03163e+06
				249	210186000	12021300	2.30296e+06
				250	80169300	11989400	1.62907e+06
				251	277535000	9.92926e+06	1.76576e+06
				252	240072000	12675100	2.92949e+06
				253	203457000	2.43342e+06	1.89006e+06
				254	134368000	15674300	1.8745e+06
				255	169222000	9.51682e+06	2.63285e+06
				256	148658000	4.11557e+06	1.90679e+06
				257	155561000	10355400	2.08238e+06
				258	169686000	9.83457e+06	1.43473e+06
				259	245468000	5.48833e+06	1.13719e+06
				260	197807000	16521500	2.41334e+06
				261	201053000	14507200	3.04747e+06
				262	119219000	10649900	1.78606e+06
				263	286663000	13823800	2.21335e+06
				264	187184000	6.11883e+06	1.36095e+06
				265	166736000	10535300	2.1601e+06
				266	163380000	16586600	2.26604e+06
				267	280840000	2.4665e+06	1.12062e+06
				268	243337000	9.69168e+06	1.67421e+06
				269	248873000	11711800	1.49964e+06
				270	178459000	5.22587e+06	1.99069e+06
				271	305544000	4.69755e+06	1.57216e+06
				272	126972000	5.91251e+06	997726
				273	354960000	12238800	2.01144e+06
				274	127607000	7.81591e+06	2.14434e+06
				275	130293000	13209600	1.96955e+06
				276	199847000	8.96418e+06	2.767e+06
				277	157979000	6.68498e+06	1.98452e+06
				278	198688000	17745800	2.22331e+06
				279	113772000	15187900	874392
				280	235414000	6.60889e+06	2.628e+06
				281	218103000	11620300	1.63706e+06
				282	346789000	3.8535e+06	1.68725e+06
				283	277421000	13660500	3.56319e+06
				284	114863000	6.92458e+06	1.94171e+06
				285	124250000	7.31033e+06	2.17896e+06
				286	190297000	16108900	1.65499e+06
				287	95812800	9.03578e+06	3.20914e+06
				288	224566000	165604	1.74618e+06
				289	222209000	2.86383e+06	3.00644e+06
				290	143764000	2.98502e+06	1.6445e+06
				291	228796000	1.40379e+06	1.50436e+06
				292	197755000	5.19786e+06	1.58108e+06
				293	300804000	12889500	2.44551e+06
				294	81719500	7.65119e+06	1.62853e+06
				295	120724000	14463100	1.97595e+06
				296	91818500	8.76775e+06	2.06901e+06
				297	168743000	11191400	1.94124e+06
				298	235677000	2.37986e+06	2.13593e+06
				299	166643000	16241600	930863
				300	139996000	11928500	1.81351e+06
				301	214858000	13937900	843878
				302	167017000	4.23191e+06	1.44051e+06
				303	243674000	7.5456e+06	1.62533e+06
				304	217645000	15774000	781467
				305	233813000	4.94114e+06	1.52135e+06
				306	219863000	6.80939e+06	2.60703e+06
				307	187360000	20520600	2.37286e+06
				308	136626000	3.95756e+06	1.65174e+06
				309	171527000	9.74379e+06	1.46097e+06
				310	138238000	17034900	2.00174e+06
				311	271190000	7.98525e+06	2.46287e+06
				312	147159000	14836100	1.19577e+06
				313	143875000	13629600	2.72468e+06
				314	130173000	11948000	214171
				315	153589000	2.2659e+06	983665
				316	206945000	8.32462e+06	1.41714e+06
				317	118128000	10778100	1.40808e+06
				318	241275000	10201000	2.80287e+06
				319	188489000	11121900	2.66963e+06
				320	22005000	14662600	1.88658e+06
				321	205341000	6.69592e+06	2.12224e+06
				322	67754500	9.439e+06	2.0858e+06
				323	226300000	10046100	2.43101e+06
				324	250546000	17949900	1.86036e+06
				325	179573000	9.67212e+06	1.876e+06
				326	68929200	12097200	1.79573e+06
				327	131113000	14452300	1.91659e+06
				328	190615000	11275600	2.20624e+06
				329	89943700	9.06025e+06	2.51479e+06
				330	294702000	11181700	2.02314e+06
				331	176610000	12672800	1.40533e+06
				332	35544600	12479400	1.39305e+06
				333	200497000	10680900	1.25361e+06
				334	194806000	6.8415e+06	2.4172e+06
				335	210048000	16430500	3.4742e+06
				336	292924000	14146200	2.36229e+06
				337	222373000	13198300	2.49353e+06
				338	325353000	12408400	2.32509e+06
				339	306939000	14453400	1.40547e+06
				340	172170000	17880500	2.69826e+06
				341	217164000	8.50902e+06	3.46268e+06
				342	344360000	12154100	1.22286e+06
				343	179661000	7.96252e+06	2.46533e+06
				344	205282000	4.33959e+06	2.16223e+06
				345	252154000	11081200	2.4684e+06
				346	260686000	13829700	1.7276e+06
				347	233933000	12666200	2.3909e+06
				348	212116000	7.3593e+06	2.08943e+06
				349	200999000	15548700	1.34698e+06
				350	116388000	5.50813e+06	2.03167e+06
				351	128534000	1.11034e+06	1.87786e+06
				352	176771000	3.85962e+06	1.25066e+06
				353	250570000	7.63302e+06	2.3682e+06
				354	213550000	7.43508e+06	1.62061e+06
				355	206092000	7.26004e+06	1.85027e+06
				356	214312000	6.28487e+06	1.73835e+06
				357	339512000	10710300	1.32509e+06
				358	113642000	10639400	2.33815e+06
				359	79152800	18115900	2.29869e+06
				360	188364000	3.59554e+06	2.84756e+06
				361	238678000	9.34258e+06	2.24061e+06
				362	287762000	5.40566e+06	429684
				363	188054000	5.25779e+06	1.98576e+06
				364	327626000	14466600	2.38152e+06
				365	192369000	3.32843e+06	2.29441e+06
				366	105969000	10046400	1.75619e+06
				367	251486000	9.41831e+06	1.84118e+06
				368	227474000	10697800	1.09474e+06
				369	106527000	10754100	505855
				370	162812000	7.41656e+06	1.82053e+06
				371	197548000	11666900	2.49242e+06
				372	120851000	11476500	2.4102e+06
				373	191611000	5.17163e+06	2.43334e+06
				374	200977000	5.32463e+06	1.32734e+06
				375	253185000	4.71434e+06	2.14717e+06
				376	247769000	12485000	1.5555e+06
				377	189789000	4.48307e+06	1.09907e+06
				378	179600000	7.44768e+06	1.32712e+06
				379	191082000	13877300	2.54345e+06
				380	154741000	4.22433e+06	1.76221e+06
				381	242552000	6.1139e+06	2.16867e+06
				382	257375000	1.07455e+06	1.728e+06
				383	244409000	7.899e+06	1.57655e+06
				384	176965000	3.80569e+06	2.33828e+06
				385	224707000	11029000	1.15682e+06
				386	267823000	8.6035e+06	2.83648e+06
				387	116005000	9.95911e+06	2.13161e+06
				388	79101400	3.7903e+06	1.70298e+06
				389	194930000	20108100	1.91e+06
				390	240933000	5.57718e+06	2.30719e+06
				391	198453000	13608800	1.34129e+06
				392	105196000	11344200	2.92624e+06
				393	256996000	8.5234e+06	2.01378e+06
				394	79519700	2.28935e+06	2.09405e+06
				395	291147000	6.32566e+06	2.53662e+06
				396	214817000	14765100	1.56158e+06
				397	191394000	5.90833e+06	1.16797e+06
				398	152497000	9.52403e+06	2.23225e+06
				399	133740000	12585600	1.77317e+06
				400	252374000	8.60888e+06	3.09725e+06
				401	282078000	9.16481e+06	2.19285e+06
				402	254729000	4.26595e+06	2.14612e+06
				403	166383000	14165400	1.7708e+06
				404	179276000	12569600	1.54783e+06
				405	201058000	10788000	2.56662e+06
				406	220626000	3.36776e+06	1.51413e+06
				407	133613000	12293000	1.49509e+06
				408	137310000	6.00806e+06	2.22441e+06
				409	47945800	6.34911e+06	1.99093e+06
				410	208978000	9.78375e+06	2.94294e+06
				411	231029000	10187300	1.76957e+06
				412	225320000	4.40229e+06	783624
				413	240673000	16907700	1.06826e+06
				414	103183000	5.09141e+06	2.04712e+06
				415	124141000	4.32039e+06	2.87745e+06
				416	136163000	6.60643e+06	1.85973e+06
				417	338306000	5.84285e+06	2.44447e+06
				418	328215000	11326700	2.47078e+06
				419	63192600	9.42701e+06	2.91769e+06
				420	221874000	8.19275e+06	1.05087e+06
				421	131217000	11313900	1.45296e+06
				422	296044000	7.01352e+06	2.76834e+06
				423	266376000	8.41379e+06	2.67086e+06
				424	242108000	14948000	1.80555e+06
				425	152162000	5.53782e+06	2.07287e+06
				426	333874000	1.19934e+06	1.73487e+06
				427	130735000	4.90995e+06	2.23853e+06
				428	122529000	4.41398e+06	1.76374e+06
				429	98339700	5.19328e+06	2.70662e+06
				430	203878000	5.94799e+06	1.54186e+06
				431	253225000	10117700	1.85604e+06
				432	182622000	11666600	2.60576e+06
				433	176308000	8.70308e+06	1.22572e+06
				434	234791000	8.10201e+06	1.82169e+06
				435	241934000	11886500	1.5186e+06
				436	267974000	11434000	3.17488e+06
				437	295426000	9.79547e+06	2.10792e+06
				438	219317000	12121900	1.80787e+06
				439	193274000	4.74269e+06	2.59079e+06
				440	230876000	11472800	2.72775e+06
				441	289180000	11540600	1.08797e+06
				442	272227000	9.51985e+06	2.21041e+06
				443	327110000	8.08496e+06	1.41918e+06
				444	92842000	4.59059e+06	2.2334e+06
				445	186995000	7.72548e+06	838411
				446	275250000	22314000	2.12848e+06
				447	138613000	8.57353e+06	1.98983e+06
				448	189733000	6.62741e+06	1.66317e+06
				449	325591000	8.15067e+06	1.7298e+06
				450	310193000	3.51618e+06	1.16119e+06
				451	149573000	8.43746e+06	1.58735e+06
				452	198335000	3.46317e+06	1.82948e+06
				453	205916000	11012900	1.70929e+06
				454	266565000	6.60274e+06	2.67558e+06
				455	362064000	13321900	1.38774e+06
				456	180590000	6.95517e+06	1.34087e+06
				457	211601000	9.49422e+06	1.12478e+06
				458	253763000	10308600	1.89873e+06
				459	263293000	4.60231e+06	3.37324e+06
				460	112330000	3.85844e+06	1.58368e+06
				461	212063000	3.85285e+06	2.53064e+06
				462	131700000	7.32145e+06	1.27516e+06
				463	96492100	13147500	1.36567e+06
				464	193729000	566347	1.39796e+06
				465	152670000	4.80719e+06	1.37421e+06
				466	151935000	1.44483e+06	1.96455e+06
				467	114531000	9.94198e+06	2.53805e+06
				468	98069000	15400000	2.49134e+06
				469	302827000	10758600	1.37258e+06
				470	107438000	13465000	1.89531e+06
				471	229694000	13444900	1.81587e+06
				472	227446000	5.94783e+06	1.19349e+06
				473	195251000	13935800	2.34316e+06
				474	48745200	411706	3.16194e+06
				475	367657000	8.44029e+06	2.1772e+06
				476	190305000	7.57465e+06	3.31627e+06
				477	296877000	9.33384e+06	2.83282e+06
				478	137102000	20315900	1.9283e+06
				479	152486000	4.13191e+06	1.13795e+06
				480	200168000	8.82723e+06	1.34599e+06
				481	57440500	6.85051e+06	1.62394e+06
				482	294968000	11011000	1.06115e+06
				483	297819000	6.21041e+06	2.3519e+06
				484	180282000	9.504e+06	1.58774e+06
				485	154709000	11480500	1.71786e+06
				486	157088000	8.34953e+06	2.03377e+06
				487	174395000	13852700	1.56375e+06
				488	254938000	11420000	1.7899e+06
				489	324150000	14420700	1.94337e+06
				490	97380800	11426600	2.34472e+06
				491	136135000	5.9927e+06	2.36008e+06
				492	171096000	7.02247e+06	2.01303e+06
				493	115971000	10961100	2.12562e+06
				494	199569000	16916700	2.21721e+06
				495	195274000	11073800	2.86162e+06
				496	155314000	12536300	2.11462e+06
				497	127846000	9.69681e+06	2.32744e+06
				498	207856000	7.76248e+06	699661
				499	344824000	12243000	701644
				500	239971000	13427400	1.43751e+06
				501	202231000	9.23823e+06	2.00057e+06
				502	189521000	12682400	2.16674e+06
				503	279441000	8.47228e+06	3.35424e+06
				504	279011000	5.98689e+06	1.78319e+06
				505	160594000	273772	1.74201e+06
				506	226836000	5.80056e+06	1.15317e+06
				507	204280000	7.06622e+06	2.53226e+06
				508	195873000	12505500	2.02389e+06
				509	116253000	7.00306e+06	1.79832e+06
				510	189935000	7.14506e+06	1.93025e+06
				511	164137000	3.60689e+06	1.97425e+06
				512	218765000	16411300	1.39715e+06
				513	126015000	11286200	583830
				514	177157000	7.24884e+06	1.83274e+06
				515	198135000	6.46944e+06	2.65849e+06
				516	167362000	10275200	880324
				517	154986000	13466800	1.61793e+06
				518	169963000	15142000	2.73246e+06
				519	294243000	10872500	2.53195e+06
				520	280919000	10448500	862376
				521	284160000	16081900	1.63899e+06
				522	264790000	14031800	1.82267e+06
				523	45831100	14295500	3.03402e+06
				524	162514000	10872900	753674
				525	181369000	16702700	2.30743e+06
				526	224844000	6.54071e+06	2.01198e+06
				527	104638000	7.56226e+06	1.33586e+06
				528	198927000	4.88588e+06	3.52599e+06
				529	196514000	9.31535e+06	1.66292e+06
				530	221907000	9.50167e+06	1.71016e+06
				531	195700000	11730400	1.82372e+06
				532	230739000	4.38189e+06	999135
				533	150157000	5.6259e+06	726269
				534	187811000	12464700	2.2071e+06
				535	250626000	3.68597e+06	2.18736e+06
				536	190666000	11749900	1.21459e+06
				537	143539000	1.76237e+06	1.48701e+06
				538	87528800	2.90223e+06	1.2392e+06
				539	19381900	9.21022e+06	3.04029e+06
				540	195561000	10996100	1.55102e+06
				541	223021000	12966100	2.15194e+06
				542	218480000	13102900	1.73799e+06
				543	199018000	13676100	1.52794e+06
				544	112083000	9.36407e+06	1.75813e+06
				545	236121000	14389900	1.76746e+06
				546	241480000	7.69234e+06	2.24386e+06
				547	102871000	19680600	2.70448e+06
				548	260265000	7.35523e+06	2.68853e+06
				549	240872000	5.27069e+06	2.91341e+06
				550	102816000	6.88395e+06	3.44746e+06
				551	207065000	7.97636e+06	1.86103e+06
				552	250882000	5.48449e+06	1.30883e+06
				553	97789400	7.30229e+06	1.59491e+06
				554	280331000	7.27064e+06	1.52353e+06
				555	228258000	11109800	2.43496e+06
				556	213780000	11196000	1.80469e+06
				557	236823000	16295400	2.87725e+06
				558	75250600	5.78588e+06	2.37165e+06
				559	243254000	16460500	1.78884e+06
				560	189833000	14369200	2.05871e+06
				561	180052000	9.78758e+06	1.98345e+06
				562	260183000	9.91894e+06	2.17059e+06
				563	196055000	10824900	1.58681e+06
				564	216811000	5.04654e+06	1.80054e+06
				565	119904000	11456200	1.82202e+06
				566	156241000	7.86282e+06	1.70752e+06
				567	188170000	7.64974e+06	1.54591e+06
				568	256074000	9.9025e+06	1.97497e+06
				569	280993000	5.85919e+06	3.04727e+06
				570	207017000	8.48108e+06	1.58413e+06
				571	210454000	3.91067e+06	1.56248e+06
				572	150158000	8.7516e+06	2.532e+06
				573	161023000	12390700	2.2491e+06
				574	201788000	2.80805e+06	2.39411e+06
				575	181953000	12015100	1.9453e+06
				576	159348000	8.33094e+06	2.08021e+06
				577	187054000	1.17828e+06	2.25806e+06
				578	213312000	14470400	1.36772e+06
				579	138822000	1.06845e+06	1.79946e+06
				580	199129000	11513000	2.98204e+06
				581	169150000	10427500	1.42021e+06
				582	123880000	3.57967e+06	1.97485e+06
				583	222258000	8.53341e+06	1.7735e+06
				584	172627000	5.90104e+06	1.79844e+06
				585	228688000	8.92378e+06	2.51577e+06
				586	101072000	10661400	2.43204e+06
				587	155439000	9.88003e+06	1.88257e+06
				588	207183000	10971300	2.1951e+06
				589	207139000	492095	1.96356e+06
				590	98918100	10688400	1.38267e+06
				591	203293000	11976700	857630
				592	149314000	12376500	2.2318e+06
				593	197047000	13673700	2.4021e+06
				594	152239000	8.03257e+06	1.07299e+06
				595	174787000	16640900	653406
				596	129118000	8.46873e+06	1.63794e+06
				597	259867000	11923000	1.33291e+06
				598	236198000	16448500	1.74659e+06
				599	162401000	5.2203e+06	1.94029e+06
				600	274109000	12123900	1.99396e+06
				601	195567000	7.05465e+06	2.73552e+06
				602	205996000	8.20415e+06	2.078e+06
				603	214263000	9.36641e+06	2.76345e+06
				604	152072000	6.44257e+06	1.83501e+06
				605	211728000	4.69364e+06	1.55396e+06
				606	106342000	11501300	2.44541e+06
				607	202718000	8.35869e+06	2.10906e+06
				608	279822000	1.44993e+06	858131
				609	204455000	6.42342e+06	2.59264e+06
				610	121351000	7.5119e+06	2.23476e+06
				611	319220000	3.12475e+06	3.53383e+06
				612	83690600	13988600	1.86749e+06
				613	311247000	12574900	2.44016e+06
				614	228271000	8.11353e+06	1.47652e+06
				615	84533600	8.92204e+06	2.22797e+06
				616	387272000	4.99768e+06	2.52311e+06
				617	164627000	7.72015e+06	2.4323e+06
				618	145444000	4.59434e+06	2.82336e+06
				619	155689000	5.94033e+06	1.64461e+06
				620	224771000	10989900	1.36724e+06
				621	97886200	6.42708e+06	2.12473e+06
				622	156319000	15249900	2.24177e+06
				623	216357000	11803900	1.81181e+06
				624	190107000	12157100	1.40143e+06
				625	150664000	8.75196e+06	1.70165e+06
				626	194073000	11409800	200875
				627	335865000	15565200	2.10083e+06
				628	277302000	7.89719e+06	1.73145e+06
				629	221426000	10021700	1.48714e+06
				630	190752000	17067700	2.01077e+06
				631	151833000	4.95324e+06	2.79907e+06
				632	141597000	707713	1.8503e+06
				633	204626000	16184300	2.27421e+06
				634	181237000	9.91619e+06	2.30143e+06
				635	286325000	8.58305e+06	672892
				636	126960000	10348400	2.62742e+06
				637	199948000	11480600	75628.5
				638	45183300	7.63188e+06	1.45277e+06
				639	229701000	6.20206e+06	1.41843e+06
				640	300659000	12267400	2.56868e+06
				641	89640400	6.45156e+06	1.90255e+06
				642	131953000	9.00916e+06	2.12854e+06
				643	220878000	14326000	1.41773e+06
				644	150957000	9.08653e+06	2.20548e+06
				645	309401000	2.81279e+06	2.0517e+06
				646	185706000	10544200	1.77732e+06
				647	250852000	6.49021e+06	1.49058e+06
				648	203029000	10937700	2.57896e+06
				649	264575000	4.707e+06	1.87812e+06
				650	184274000	7.87161e+06	1.67959e+06
				651	165990000	7.04702e+06	1.79042e+06
				652	324824000	10776900	2.67515e+06
				653	154426000	8.53526e+06	1.39488e+06
				654	206798000	6.33375e+06	647756
				655	188587000	10285900	772876
				656	233720000	6.1602e+06	2.0175e+06
				657	259844000	16105200	1.11768e+06
				658	209081000	12439300	3.97441e+06
				659	239928000	5.26641e+06	1.84161e+06
				660	185386000	8.83434e+06	1.12244e+06
				661	316191000	12573500	1.95484e+06
				662	172069000	14041000	532237
				663	287409000	11779700	2.12215e+06
				664	137265000	2.42902e+06	1.42608e+06
				665	315062000	4.07064e+06	1.67224e+06
				666	206112000	8.45716e+06	2.84858e+06
				667	258880000	9.40364e+06	2.14931e+06
				668	151430000	4.19123e+06	1.69591e+06
				669	255140000	11654400	1.69505e+06
				670	80220400	7.10108e+06	1.64724e+06
				671	204718000	11760400	2.73169e+06
				672	168907000	7.71342e+06	2.38013e+06
				673	154139000	4.01802e+06	1.94495e+06
				674	190464000	1.52287e+06	2.39685e+06
				675	66051000	13238000	1.79041e+06
				676	93348800	7.45405e+06	1.68213e+06
				677	249277000	10973600	1.69332e+06
				678	183345000	14749600	1.42967e+06
				679	267047000	5.41961e+06	2.40175e+06
				680	149598000	5.51397e+06	988826
				681	273637000	3.29435e+06	2.27226e+06
				682	76939700	13753600	2.73008e+06
				683	136876000	10978000	1.79588e+06
				684	191472000	9.27157e+06	3.05243e+06
				685	190599000	8.86815e+06	1.23017e+06
				686	226775000	7.33553e+06	2.28079e+06
				687	166261000	9.78003e+06	2.37194e+06
				688	151907000	17434100	1.21787e+06
				689	137416000	11975900	2.53794e+06
				690	235399000	8.43246e+06	2.09469e+06
				691	254258000	9.90799e+06	1.52924e+06
				692	170549000	9.4529e+06	2.36277e+06
				693	250966000	8.15684e+06	1.04143e+06
				694	315460000	8.07438e+06	1.77593e+06
				695	266883000	16345400	1.65182e+06
				696	166153000	9.24216e+06	1.29137e+06
				697	270333000	1.41209e+06	2.58681e+06
				698	198212000	5.0411e+06	2.03913e+06
				699	197335000	4.65885e+06	2.2839e+06
				700	252466000	3.64309e+06	1.7259e+06
				701	182916000	10863900	1.6185e+06
				702	69034900	12481800	1.45381e+06
				703	147661000	9.16125e+06	1.53508e+06
				704	197502000	18750400	1.66572e+06
				705	249818000	10230600	2.65302e+06
				706	303089000	13159600	1.82757e+06
				707	57373100	5.92885e+06	2.04332e+06
				708	376102000	11581200	1.55296e+06
				709	226339000	7.53875e+06	1.84549e+06
				710	208434000	8.7794e+06	2.00715e+06
				711	291618000	12316500	2.38501e+06
				712	340477000	4.04276e+06	1.88573e+06
				713	238384000	8.72165e+06	684465
				714	39463200	13847400	1.29098e+06
				715	326468000	6.41718e+06	1.79394e+06
				716	257494000	11288400	1.30502e+06
				717	120224000	11642200	2.55016e+06
				718	165856000	6.30749e+06	1.95383e+06
				719	79463100	8.7991e+06	1.93694e+06
				720	250015000	7.83875e+06	2.54212e+06
				721	182288000	6.38476e+06	1.69492e+06
				722	169509000	12374500	1.43469e+06
				723	223171000	5.15925e+06	1.25967e+06
				724	323355000	1.61876e+06	1.84673e+06
				725	126530000	14793600	2.5812e+06
				726	137345000	6.01707e+06	2.49082e+06
				727	170362000	7.07058e+06	2.28629e+06
				728	227430000	8.58431e+06	1.56754e+06
				729	248556000	11395300	2.65287e+06
				730	205953000	11332700	1.7242e+06
				731	270849000	5.7789e+06	1.95756e+06
				732	192791000	9.21477e+06	1.45504e+06
				733	149843000	11594400	2.47565e+06
				734	145467000	12680100	1.19739e+06
				735	119407000	7.59705e+06	2.773e+06
				736	272130000	5.96927e+06	1.15151e+06
				737	190677000	11044700	2.2958e+06
				738	211147000	9.59001e+06	2.10695e+06
				739	310708000	14459400	1.48194e+06
				740	118939000	3.38905e+06	1.32233e+06
				741	117738000	2.69042e+06	1.733e+06
				742	192829000	11472700	1.43239e+06
				743	230193000	7.69335e+06	1.89411e+06
				744	149383000	7.27431e+06	1.99123e+06
				745	178024000	17702700	790891
				746	172110000	5.56499e+06	1.70673e+06
				747	193676000	11702800	2.22148e+06
				748	151890000	9.93475e+06	2.06746e+06
				749	207607000	4.78109e+06	1.62629e+06
				750	183459000	6.41449e+06	1.88566e+06
				751	236461000	8.7226e+06	1.39636e+06
				752	188357000	6.54642e+06	1.92975e+06
				753	276153000	13201800	2.05794e+06
				754	131537000	10137300	2.87763e+06
				755	279847000	12802700	2.28199e+06
				756	215504000	13321600	3.16048e+06
				757	147085000	4.62334e+06	1.52878e+06
				758	209182000	11367500	1.77804e+06
				759	256342000	5.94937e+06	2.19725e+06
				760	179305000	11251000	2.16436e+06
				761	211932000	8.78228e+06	2.42796e+06
				762	179338000	12485900	1.45493e+06
				763	210498000	10183700	1.76872e+06
				764	142843000	9.28642e+06	1.49349e+06
				765	184953000	14187100	2.31213e+06
				766	329727000	4.6205e+06	1.92706e+06
				767	190194000	9.60882e+06	2.07398e+06
				768	122240000	10403700	1.21409e+06
				769	208350000	11412800	1.9244e+06
				770	153690000	6.82485e+06	1.8556e+06
				771	175430000	3.80381e+06	1.03072e+06
				772	128775000	7.9555e+06	1.50877e+06
				773	298808000	12607000	3.51698e+06
				774	172719000	2.58082e+06	603733
				775	284604000	18912400	2.11626e+06
				776	157768000	8.93214e+06	2.91522e+06
				777	249077000	11280100	1.76366e+06
				778	280965000	9.41759e+06	2.40114e+06
				779	120518000	4.46464e+06	2.52681e+06
				780	145713000	6.71302e+06	2.16068e+06
				781	119583000	6.02071e+06	1.59954e+06
				782	246662000	20971600	1.90209e+06
				783	172555000	8.33406e+06	2.96967e+06
				784	136758000	9.20229e+06	1.51272e+06
				785	116475000	17603400	1.64696e+06
				786	191533000	14269000	1.79168e+06
				787	111637000	9.32582e+06	845255
				788	163860000	19885000	2.18948e+06
				789	208495000	9.31513e+06	1.57897e+06
				790	193812000	3.51493e+06	3.23448e+06
				791	169664000	4.51721e+06	1.85159e+06
				792	168079000	2.97759e+06	3.19114e+06
				793	142425000	4.99408e+06	2.92018e+06
				794	198997000	10097000	1.15912e+06
				795	227867000	8.66133e+06	1.78663e+06
				796	275025000	8.54514e+06	2.25307e+06
				797	116471000	14906800	695212
				798	191141000	6.49595e+06	2.30268e+06
				799	148388000	8.30627e+06	1.92186e+06
				800	198840000	6.77751e+06	1.46478e+06
				801	157195000	8.37938e+06	1.61705e+06
				802	278836000	12562800	1.44716e+06
				803	107382000	9.68758e+06	1.81922e+06
				804	219460000	6.50748e+06	805190
				805	220293000	2.62761e+06	2.07674e+06
				806	136988000	8.33813e+06	1.70926e+06
				807	216674000	12477500	2.32789e+06
				808	176991000	17891300	2.16463e+06
				809	80221300	8.98894e+06	2.36798e+06
				810	185022000	7.30707e+06	1.65072e+06
				811	143330000	4.68857e+06	1.2747e+06
				812	248186000	14921300	1.44706e+06
				813	76883700	12606400	970194
				814	212660000	13481700	2.6651e+06
				815	209340000	6.89935e+06	1.98487e+06
				816	196690000	10034100	918875
				817	207566000	7.48322e+06	2.86744e+06
				818	193254000	14121500	1.53812e+06
				819	127258000	9.91565e+06	854195
				820	174404000	7.25619e+06	1.92516e+06
				821	268083000	9.01094e+06	2.44535e+06
				822	919358	8.23218e+06	1.77352e+06
				823	124325000	8.76879e+06	2.00254e+06
				824	131621000	14945800	1.74182e+06
				825	142251000	5.31069e+06	2.58576e+06
				826	189467000	11898900	1.77521e+06
				827	170824000	6.22543e+06	2.16058e+06
				828	314654000	10021300	2.18428e+06
				829	224185000	13058500	1.58939e+06
				830	164711000	4.55193e+06	1.35149e+06
				831	5.55697e+06	7.93782e+06	2.58434e+06
				832	136905000	12976000	1.84205e+06
				833	243484000	6.05864e+06	2.13997e+06
				834	355152000	2.80925e+06	2.13147e+06
				835	197911000	10184800	1.87978e+06
				836	316491000	5.03732e+06	1.42933e+06
				837	185610000	6.64378e+06	2.06112e+06
				838	684063	9.77142e+06	2.2325e+06
				839	176703000	9.03868e+06	1.96282e+06
				840	218093000	9.98164e+06	3.5156e+06
				841	145362000	7.68768e+06	2.03985e+06
				842	193444000	9.73598e+06	1.30673e+06
				843	109191000	7.78851e+06	1.97503e+06
				844	219634000	8.50794e+06	2.1999e+06
				845	156026000	8.00744e+06	1.88139e+06
				846	271411000	3.25842e+06	1.56478e+06
				847	160401000	3.50339e+06	2.25207e+06
				848	249482000	10784300	2.78775e+06
				849	262498000	15193800	2.30939e+06
				850	184058000	4.61139e+06	1.00808e+06
				851	202784000	3.56637e+06	1.92658e+06
				852	205180000	14504400	3.19402e+06
				853	178813000	4.5644e+06	1.94319e+06
				854	154736000	15615300	2.64887e+06
				855	174711000	3.55293e+06	2.10463e+06
				856	161794000	8.65575e+06	2.09624e+06
				857	170688000	11725200	2.45265e+06
				858	176987000	7.36882e+06	1.89205e+06
				859	88900300	15841700	1.68875e+06
				860	207784000	14956900	1.79232e+06
				861	123992000	12398300	939377
				862	264202000	5.0416e+06	2.07048e+06
				863	224077000	18083700	2.33552e+06
				864	117395000	13474800	1.08664e+06
				865	223417000	6.6272e+06	2.4227e+06
				866	178062000	2.74931e+06	2.73906e+06
				867	201359000	13414900	3.28127e+06
				868	176910000	10039600	1.31596e+06
				869	289988000	9.44981e+06	520328
				870	205420000	7.38056e+06	2.48319e+06
				871	180666000	8.91052e+06	1.44621e+06
				872	237658000	6.6168e+06	1.77539e+06
				873	230507000	72809.1	1.8507e+06
				874	155779000	12779000	2.16714e+06
				875	102938000	9.09505e+06	1.74529e+06
				876	58899200	3.11628e+06	2.51147e+06
				877	120580000	12288100	2.70832e+06
				878	115075000	15990600	2.62504e+06
				879	191565000	6.86361e+06	1.71974e+06
				880	118833000	14554000	1.82794e+06
				881	165208000	5.61094e+06	2.13821e+06
				882	137991000	12098300	1.23595e+06
				883	222477000	7.22081e+06	2.65156e+06
				884	255806000	8.37872e+06	2.97551e+06
				885	144122000	13575200	1.84917e+06
				886	123007000	10835800	1.93935e+06
				887	54684100	13628600	1.79473e+06
				888	135714000	11361100	736806
				889	87651700	16750000	1.20036e+06
				890	95767400	9.47057e+06	1.70752e+06
				891	182486000	13921500	2.55134e+06
				892	303366000	7.42007e+06	2.01566e+06
				893	169082000	3.83649e+06	1.35762e+06
				894	151277000	13595300	2.19989e+06
				895	282589000	6.93409e+06	1.23529e+06
				896	140916000	11222800	1.8612e+06
				897	212635000	3.69551e+06	1.72375e+06
				898	168131000	3.59124e+06	1.8293e+06
				899	216385000	915779	2.60426e+06
				900	161351000	6.15045e+06	1.47802e+06
				901	275137000	11716900	2.61792e+06
				902	134586000	10289900	1.05668e+06
				903	191734000	7.84935e+06	2.73584e+06
				904	224517000	9.48642e+06	1.77904e+06
				905	215660000	7.30859e+06	1.18074e+06
				906	135929000	6.45728e+06	2.09035e+06
				907	200183000	6.10962e+06	1.802e+06
				908	232296000	15066100	1.26221e+06
				909	126479000	12791100	2.5379e+06
				910	174813000	16367100	2.46807e+06
				911	183849000	2.88014e+06	1.62932e+06
				912	277047000	11195600	1.55448e+06
				913	79017300	6.17979e+06	1.5135e+06
				914	197783000	19915000	1.64556e+06
				915	180421000	4.0668e+06	1.18547e+06
				916	206704000	8.72456e+06	2.36949e+06
				917	211042000	15091000	1.51062e+06
				918	204448000	11727000	2.45558e+06
				919	40275500	4.4882e+06	995516
				920	199755000	13910400	1.62855e+06
				921	284059000	11827600	980482
				922	243460000	4.85282e+06	2.19763e+06
				923	137558000	13372300	1.09346e+06
				924	115506000	13380100	1.66833e+06
				925	250053000	12097000	2.54139e+06
				926	294881000	12225100	2.47146e+06
				927	326119000	10044700	2.1292e+06
				928	121838000	16676800	2.60247e+06
				929	315433000	6.75592e+06	2.17991e+06
				930	148590000	11868100	1.12208e+06
				931	266338000	15101400	2.23642e+06
				932	203439000	9.24616e+06	2.39645e+06
				933	171919000	9.69827e+06	768614
				934	188500000	11725100	2.22806e+06
				935	131804000	9.25413e+06	1.48254e+06
				936	117010000	10576600	1.71072e+06
				937	190854000	7.6916e+06	1.10673e+06
				938	205996000	4.00715e+06	2.04367e+06
				939	275673000	10734000	2.19998e+06
				940	173245000	9.5543e+06	1.92531e+06
				941	140502000	5.05394e+06	2.31891e+06
				942	225393000	3.45119e+06	2.50807e+06
				943	176065000	4.77416e+06	2.07533e+06
				944	111095000	9.45473e+06	1.55097e+06
				945	167577000	3.14084e+06	1.72417e+06
				946	191854000	11940900	2.40155e+06
				947	200736000	7.55801e+06	1.87284e+06
				948	113978000	8.27074e+06	2.24485e+06
				949	240137000	9.37994e+06	2.03223e+06
				950	109944000	9.45782e+06	1.72821e+06
				951	128744000	8.8815e+06	2.43361e+06
				952	288710000	8.70249e+06	1.11743e+06
				953	183843000	751393	1.38295e+06
				954	339266000	9.25336e+06	2.08382e+06
				955	80449700	6.05216e+06	1.016e+06
				956	180577000	11957400	2.94554e+06
				957	239934000	8.44266e+06	707265
				958	161307000	12127900	1.66064e+06
				959	165891000	13794200	1.15943e+06
				960	261817000	9.72276e+06	3.13022e+06
				961	230288000	2.47729e+06	2.59911e+06
				962	157682000	9.09922e+06	2.78464e+06
				963	337621000	4.28576e+06	1.15096e+06
				964	241891000	11962100	2.1117e+06
				965	223647000	5.90486e+06	2.23506e+06
				966	178895000	9.24415e+06	1.45416e+06
				967	135079000	12074800	1.9284e+06
				968	277204000	16243800	2.00834e+06
				969	239421000	12173600	1.98388e+06
				970	102931000	13119100	1.69281e+06
				971	150074000	5.62754e+06	2.48587e+06
				972	272688000	6.11595e+06	1.22504e+06
				973	182767000	9.01368e+06	1.91726e+06
				974	119346000	10793700	1.40344e+06
				975	201660000	10084100	1.80013e+06
				976	196552000	7.63554e+06	1.56098e+06
				977	272856000	12755800	3.08433e+06
				978	228970000	14849400	1.7269e+06
				979	198631000	8.13626e+06	1.5844e+06
				980	269928000	13960500	1.68668e+06
				981	109695000	10477300	1.67991e+06
				982	278497000	8.55073e+06	1.05937e+06
				983	192766000	9.36997e+06	2.67914e+06
				984	164434000	10777800	2.2378e+06
				985	252152000	10225900	1.60651e+06
				986	184885000	16533700	1.76708e+06
				987	233747000	2.79752e+06	2.14703e+06
				988	197527000	1.15695e+06	2.47406e+06
				989	54648000	8.05034e+06	2.48092e+06
				990	202074000	16749300	2.25984e+06
				991	185511000	13234900	1.51581e+06
				992	199055000	3.77244e+06	2.52475e+06
				993	214730000	5.81766e+06	994694
				994	313845000	7.25815e+06	1.61892e+06
				995	298883000	7.96e+06	3.18186e+06
				996	262742000	14615800	1.38779e+06
				997	159946000	6.38128e+06	2.0885e+06
				998	169934000	7.33717e+06	665090
				999	88615200	8.23556e+06	1.3481e+06
				1000	148164000	5.87564e+06	2.24062e+06
				1001	183107000	12377700	2.63323e+06
				1002	192094000	12148400	1.65477e+06
				1003	225236000	9.82304e+06	1.88278e+06
				1004	351653000	1.54602e+06	1.63856e+06
				1005	249623000	7.9592e+06	969319
				1006	200781000	12623300	2.04212e+06
				1007	74990300	8.14334e+06	2.03133e+06
				1008	186951000	15134700	3.0518e+06
				1009	121272000	8.97189e+06	1.82987e+06
				1010	188107000	7.63034e+06	2.19419e+06
				1011	225929000	10450400	3.05744e+06
				1012	96010100	8.1407e+06	403333
				1013	110324000	8.26732e+06	1.82444e+06
				1014	333227000	7.06051e+06	397026
				1015	277124000	10847100	2.65684e+06
				1016	151652000	19139300	1.92336e+06
				1017	292464000	13153200	1.50478e+06
				1018	101289000	6.56541e+06	2.9128e+06
				1019	176100000	6.32071e+06	2.91332e+06
				1020	139251000	13034500	870714
				1021	24502700	16826500	1.74406e+06
				1022	156827000	8.68025e+06	2.07774e+06
				1023	118622000	10040000	1.86697e+06
				1024	183290000	9.01672e+06	3.05743e+06
				1025	247168000	5.21581e+06	1.9406e+06
				1026	161826000	6.97099e+06	1.18337e+06
				1027	139539000	11976800	2.65655e+06
				1028	171436000	13588900	2.49653e+06
				1029	231484000	7.15593e+06	1.36981e+06
				1030	178585000	5.68985e+06	2.21813e+06
				1031	216496000	10623700	2.71054e+06
				1032	64746300	5.52986e+06	1.5345e+06
				1033	170465000	11620600	1.63286e+06
				1034	178706000	5.3486e+06	1.55156e+06
				1035	277815000	5.76573e+06	3.39766e+06
				1036	234778000	9.16593e+06	2.07101e+06
				1037	258823000	9.63605e+06	2.15962e+06
				1038	249994000	10542800	2.67161e+06
				1039	221316000	1.71788e+06	2.6432e+06
				1040	166235000	6.27895e+06	1.24207e+06
				1041	177301000	4.40343e+06	1.68671e+06
				1042	223885000	7.07954e+06	1.15743e+06
				1043	161994000	14393600	1.53469e+06
				1044	213942000	12963500	2.1205e+06
				1045	180984000	11048100	1.76013e+06
				1046	281074000	16149600	1.81814e+06
				1047	231752000	10615800	2.60727e+06
				1048	191659000	7.76275e+06	959104
				1049	207662000	16798800	2.70568e+06
				1050	265140000	7.80733e+06	1.94754e+06
				1051	79153300	11933400	2.18105e+06
				1052	217764000	8.77045e+06	3.24521e+06
				1053	265788000	6.73815e+06	885609
				1054	197099000	10091300	2.03584e+06
				1055	170439000	11411400	1.95975e+06
				1056	136573000	8.64868e+06	2.11266e+06
				1057	196884000	9.64474e+06	2.41807e+06
				1058	107212000	13888100	824969
				1059	227244000	9.87211e+06	1.70359e+06
				1060	291279000	13417600	2.29084e+06
				1061	110941000	7.1316e+06	1.03617e+06
				1062	176486000	7.08247e+06	3.10121e+06
				1063	160915000	1.01843e+06	1.29155e+06
				1064	165695000	15917200	1.37536e+06
				1065	256270000	2.36835e+06	2.42749e+06
				1066	168468000	3.38309e+06	566970
				1067	56998200	9.56672e+06	1.28788e+06
				1068	101290000	18997700	1.51768e+06
				1069	292209000	4.39988e+06	2.28479e+06
				1070	121013000	7.44209e+06	2.12057e+06
				1071	204571000	13630400	1.66366e+06
				1072	225007000	9.15302e+06	2.12071e+06
				1073	149202000	16683400	1.71737e+06
				1074	115008000	5.47227e+06	1.50473e+06
				1075	282412000	20586200	1.53401e+06
				1076	252126000	9.49529e+06	917759
				1077	213388000	17070600	1.11711e+06
				1078	170318000	14120600	2.3845e+06
				1079	166210000	9.30215e+06	2.71841e+06
				1080	137417000	8.12407e+06	1.8694e+06
				1081	180667000	10712000	1.89543e+06
				1082	223699000	11822800	2.36927e+06
				1083	158738000	11183000	1.10573e+06
				1084	196299000	10822800	2.10226e+06
				1085	120991000	5.40224e+06	2.06437e+06
				1086	119953000	14322800	1.10692e+06
				1087	135888000	12371600	2.24294e+06
				1088	94078600	14611100	787504
				1089	115529000	19499400	2.58136e+06
				1090	223025000	8.34711e+06	1.0354e+06
				1091	237480000	14360800	2.09944e+06
				1092	335786000	4.48658e+06	3.073e+06
				1093	163089000	12976800	1.99263e+06
				1094	216193000	5.87337e+06	1.67259e+06
				1095	235182000	8.96587e+06	2.52848e+06
				1096	78950000	16144800	1.27725e+06
				1097	239573000	11869500	2.68945e+06
				1098	213303000	7.87519e+06	3.2823e+06
				1099	199641000	4.02598e+06	2.37402e+06
				1100	178116000	7.81443e+06	1.77842e+06
				1101	231010000	7.77096e+06	1.16639e+06
				1102	164174000	16556600	1.41569e+06
				1103	333368000	14618600	936662
				1104	326844000	9.61504e+06	1.41406e+06
				1105	196047000	5.28631e+06	2.06903e+06
				1106	225476000	8.54823e+06	1.95768e+06
				1107	84837800	7.04687e+06	2.65234e+06
				1108	134287000	6.44084e+06	2.11039e+06
				1109	172791000	5.79341e+06	1.64663e+06
				1110	231737000	1.97044e+06	2.89505e+06
				1111	274623000	7.20763e+06	1.09362e+06
				1112	215956000	15277400	2.28725e+06
				1113	93344600	9.42559e+06	2.46117e+06
				1114	255597000	9.16716e+06	2.43962e+06
				1115	263192000	12814500	1.73325e+06
				1116	215490000	5.7286e+06	2.47992e+06
				1117	216306000	6.28349e+06	1.67531e+06
				1118	251141000	10135000	2.2226e+06
				1119	53624000	18978400	2.29184e+06
				1120	290675000	5.90441e+06	2.39443e+06
				1121	254003000	14686100	1.50276e+06
				1122	209964000	16635400	1.25307e+06
				1123	139233000	12315100	1.01824e+06
				1124	128049000	9.63878e+06	1.86916e+06
				1125	146664000	5.37856e+06	2.94909e+06
				1126	222824000	8.70689e+06	1.69736e+06
				1127	79852600	10020900	1.35094e+06
				1128	171605000	12396400	2.71172e+06
				1129	188324000	14312300	2.6721e+06
				1130	81588900	13377500	2.81203e+06
				1131	93613300	5.06092e+06	1.55226e+06
				1132	136845000	4.96111e+06	3.43461e+06
				1133	247916000	3.45337e+06	1.43094e+06
				1134	93093400	5.30975e+06	1.72777e+06
				1135	160490000	11413200	2.85911e+06
				1136	240165000	1.24468e+06	2.14209e+06
				1137	227624000	9.0659e+06	2.06682e+06
				1138	57543800	15898000	1.52882e+06
				1139	271121000	12217900	1.81052e+06
				1140	182842000	576585	3.08011e+06
				1141	215229000	4.54693e+06	1.07741e+06
				1142	219035000	15139300	3.3464e+06
				1143	218342000	7.85809e+06	1.36576e+06
				1144	186852000	13087800	2.19255e+06
				1145	227639000	10879800	1.79205e+06
				1146	168012000	15425400	1.1429e+06
				1147	171869000	12866200	1.77595e+06
				1148	157800000	10799900	2.00547e+06
				1149	171972000	15404000	2.57398e+06
				1150	165527000	4.4554e+06	1.58339e+06
				1151	246700000	7.62899e+06	2.11607e+06
				1152	10565100	7.33911e+06	2.21725e+06
				1153	170518000	12000200	1.78072e+06
				1154	115985000	11756500	2.65419e+06
				1155	227196000	6.37565e+06	2.10062e+06
				1156	138969000	6.61929e+06	1.30096e+06
				1157	230529000	11404300	1.18791e+06
				1158	119125000	12803800	2.82764e+06
				1159	291105000	7.0231e+06	2.05449e+06
				1160	83111700	11377400	1.67147e+06
				1161	162974000	13405400	1.29763e+06
				1162	110814000	11703400	3.01406e+06
				1163	133819000	12740500	2.22632e+06
				1164	280174000	12053000	1.89977e+06
				1165	179258000	5.00393e+06	2.11873e+06
				1166	135131000	3.67314e+06	1.61981e+06
				1167	167239000	13488900	2.76642e+06
				1168	238886000	10005300	1.99716e+06
				1169	202151000	12940900	1.88023e+06
				1170	264958000	11300100	2.01184e+06
				1171	235613000	3.9394e+06	1.72146e+06
				1172	231964000	3.5426e+06	1.68809e+06
				1173	114387000	8.86648e+06	1.11397e+06
				1174	226380000	10250100	1.75601e+06
				1175	148161000	19144500	1.4753e+06
				1176	191360000	7.91219e+06	2.5958e+06
				1177	152408000	7.90553e+06	2.32086e+06
				1178	96254000	14044200	2.18775e+06
				1179	175375000	9.69573e+06	1.93048e+06
				1180	143577000	6.68241e+06	2.14605e+06
				1181	344367000	5.71247e+06	1.56492e+06
				1182	116071000	11547600	1.8239e+06
				1183	122688000	14197400	1.68663e+06
				1184	242422000	10051900	1.74778e+06
				1185	266756000	10294500	1.45564e+06
				1186	75295500	2.45276e+06	1.3416e+06
				1187	143204000	2.87933e+06	1.52126e+06
				1188	144696000	3.40975e+06	2.22466e+06
				1189	34007100	14164800	1.37139e+06
				1190	225107000	10211700	2.85125e+06
				1191	270643000	11928600	1.6765e+06
				1192	277295000	5.61047e+06	1.45394e+06
				1193	224288000	16513100	2.0306e+06
				1194	127416000	9.92773e+06	2.51667e+06
				1195	127909000	11816300	1.55151e+06
				1196	93654100	8.6653e+06	750208
				1197	314507000	11100100	1.64525e+06
				1198	128248000	13281100	1.78471e+06
				1199	183386000	6.07123e+06	1.5497e+06
				1200	157489000	8.55757e+06	1.54552e+06
				1201	185698000	6.10956e+06	1.99736e+06
				1202	171432000	10368200	2.13651e+06
				1203	288361000	11243800	2.94931e+06
				1204	298910000	15285400	2.2775e+06
				1205	123923000	6.55336e+06	2.27389e+06
				1206	263648000	13047900	1.55014e+06
				1207	176805000	6.58855e+06	2.34526e+06
				1208	263748000	10331400	1.89548e+06
				1209	173167000	14305300	2.59646e+06
				1210	148518000	2.76829e+06	3.05014e+06
				1211	129571000	10599500	1.97447e+06
				1212	168428000	4.98105e+06	2.10695e+06
				1213	201585000	13212000	2.2014e+06
				1214	110468000	14955700	2.54387e+06
				1215	117715000	9.02999e+06	1.29631e+06
				1216	202387000	6.73686e+06	1.90258e+06
				1217	161190000	9.45993e+06	2.0536e+06
				1218	260926000	13109400	3.17018e+06
				1219	95410600	13505200	2.17703e+06
				1220	232501000	234462	1.97574e+06
				1221	315088000	9.42554e+06	2.2563e+06
				1222	89042600	14962800	1.67806e+06
				1223	192958000	6.43983e+06	1.89128e+06
				1224	81405100	9.63602e+06	1.79757e+06
				1225	230469000	18013500	2.01046e+06
				1226	163118000	6.11431e+06	1.40185e+06
				1227	207363000	11433000	2.58372e+06
				1228	151558000	16205600	2.09137e+06
				1229	352303000	8.7587e+06	1.69629e+06
				1230	225283000	15809600	1.14052e+06
				1231	402894000	12890000	2.37019e+06
				1232	260341000	6.91738e+06	2.89064e+06
				1233	311716000	10742700	2.43197e+06
				1234	185904000	7.43706e+06	1.53404e+06
				1235	289395000	9.72412e+06	1.88453e+06
				1236	128190000	11724100	1.68343e+06
				1237	158980000	7.37401e+06	1.15523e+06
				1238	252139000	12693300	2.14282e+06
				1239	174251000	12385400	2.80262e+06
				1240	194082000	14472400	2.16636e+06
				1241	244843000	4.25057e+06	1.84123e+06
				1242	104895000	8.50227e+06	2.45764e+06
				1243	186620000	6.70313e+06	2.19528e+06
				1244	93419200	8.66802e+06	2.35261e+06
				1245	85424500	11670800	2.20489e+06
				1246	208646000	8.66717e+06	2.31612e+06
				1247	197676000	10913200	1.63901e+06
				1248	118131000	13569000	2.47388e+06
				1249	247557000	8.47285e+06	622954
				1250	172335000	17732800	1.70433e+06
				1251	254406000	1.91085e+06	1.69414e+06
				1252	157205000	8.0204e+06	1.86418e+06
				1253	181467000	7.39368e+06	963010
				1254	229809000	3.76885e+06	1.27177e+06
				1255	79354100	11619200	1.55498e+06
				1256	234239000	7.11763e+06	2.11422e+06
				1257	162958000	9.97278e+06	1.51424e+06
				1258	130582000	3.07183e+06	1.57587e+06
				1259	104960000	12470300	2.58764e+06
				1260	182548000	3.47275e+06	1.73825e+06
				1261	124793000	14980200	1.26349e+06
				1262	54450600	8.73651e+06	2.73412e+06
				1263	171248000	15253200	2.23304e+06
				1264	231297000	13668400	2.04971e+06
				1265	74180700	4.66049e+06	44667.3
				1266	254486000	5.91493e+06	1.64183e+06
				1267	170261000	13675600	2.27594e+06
				1268	195532000	8.49125e+06	3.10221e+06
				1269	129278000	7.24231e+06	1.54579e+06
				1270	316503000	16748500	1.45212e+06
				1271	95175600	13976500	2.91383e+06
				1272	276629000	5.29731e+06	2.2295e+06
				1273	204912000	5.39098e+06	1.8091e+06
				1274	215958000	7.03724e+06	1.21784e+06
				1275	196430000	4.44097e+06	2.62221e+06
				1276	209227000	7.28684e+06	2.37003e+06
				1277	227260000	14983500	1.19833e+06
				1278	262278000	15708800	2.3909e+06
				1279	291953000	10694600	1.03836e+06
				1280	144656000	3.7427e+06	1.92664e+06
				1281	193109000	11367400	1.84666e+06
				1282	124819000	3.82891e+06	2.36533e+06
				1283	243951000	11004500	1.14943e+06
				1284	264951000	9.95464e+06	1.93316e+06
				1285	61889100	6.5927e+06	2.51362e+06
				1286	253057000	8.40197e+06	1.9663e+06
				1287	156389000	14967700	2.9444e+06
				1288	183990000	11704500	2.84705e+06
				1289	157754000	13840700	2.63323e+06
				1290	148985000	12026500	3.37201e+06
				1291	232774000	4.63034e+06	1.50294e+06
				1292	150018000	9.82544e+06	2.76521e+06
				1293	197172000	4.88884e+06	1.70914e+06
				1294	321858000	12592700	2.92618e+06
				1295	299315000	7.87716e+06	1.82284e+06
				1296	116472000	14105800	1.83122e+06
				1297	283579000	9.71557e+06	1.51171e+06
				1298	149305000	8.86086e+06	1.32724e+06
				1299	192997000	13887300	677115
				1300	162133000	12155300	2.39441e+06
				1301	174139000	11738300	1.45898e+06
				1302	201801000	11852600	2.80473e+06
				1303	294273000	14672400	1.62359e+06
				1304	183981000	13941900	1.9126e+06
				1305	287400000	10007900	1.81838e+06
				1306	254587000	8.74693e+06	1.10482e+06
				1307	179235000	5.26444e+06	1.33647e+06
				1308	267586000	9.44886e+06	661385
				1309	224158000	12360400	1.95666e+06
				1310	152404000	7.95295e+06	2.10793e+06
				1311	258232000	10145600	2.38898e+06
				1312	191426000	6.35174e+06	2.22982e+06
				1313	160174000	3.37369e+06	1.2393e+06
				1314	259368000	5.08912e+06	2.98568e+06
				1315	183348000	4.41005e+06	1.62899e+06
				1316	121586000	14201500	2.34198e+06
				1317	168068000	10885200	2.35082e+06
				1318	159837000	10986400	968193
				1319	185600000	9.79327e+06	2.30476e+06
				1320	124797000	14363000	1.81669e+06
				1321	319688000	12087500	2.24575e+06
				1322	221266000	4.88274e+06	1.91302e+06
				1323	71667400	9.25648e+06	1.78038e+06
				1324	227514000	4.21772e+06	2.43413e+06
				1325	118779000	4.81715e+06	1.99491e+06
				1326	205982000	1.41937e+06	2.40427e+06
				1327	110740000	4.08623e+06	2.30806e+06
				1328	219702000	6.11603e+06	2.77376e+06
				1329	166630000	9.11486e+06	1.02188e+06
				1330	165990000	5.68825e+06	2.20391e+06
				1331	126899000	2.90666e+06	2.62446e+06
				1332	160279000	11461700	3.12871e+06
				1333	376631000	6.06627e+06	2.23892e+06
				1334	241252000	14323600	382166
				1335	283554000	11472000	972664
				1336	139826000	11286600	1.17689e+06
				1337	248541000	4.99194e+06	1.37341e+06
				1338	183609000	10120900	1.46695e+06
				1339	113341000	5.76753e+06	541306
				1340	116884000	6.41186e+06	1.55337e+06
				1341	169284000	6.91299e+06	2.28035e+06
				1342	232970000	7.74126e+06	1.10275e+06
				1343	151779000	9.62869e+06	1.27161e+06
				1344	211101000	5.66715e+06	2.22358e+06
				1345	301178000	12842600	720692
				1346	239739000	12943800	2.33454e+06
				1347	211428000	11644400	1.53752e+06
				1348	179943000	6.20453e+06	2.26057e+06
				1349	68750300	2.25174e+06	353358
				1350	220800000	11709900	2.10448e+06
				1351	310626000	14772200	1.76084e+06
				1352	234093000	6.82544e+06	2.44755e+06
				1353	200908000	8.51942e+06	1.63914e+06
				1354	188326000	5.66165e+06	2.73848e+06
				1355	285174000	9.50624e+06	2.12481e+06
				1356	215282000	6.41489e+06	1.5463e+06
				1357	212693000	6.51521e+06	2.28228e+06
				1358	227713000	8.81473e+06	1.6588e+06
				1359	246436000	5.21152e+06	2.82639e+06
				1360	251170000	11464300	1.18289e+06
				1361	184534000	10606700	2.25652e+06
				1362	68266400	18445400	800553
				1363	319021000	2.45932e+06	1.47266e+06
				1364	182189000	15308200	2.90997e+06
				1365	134853000	9.1032e+06	1.68133e+06
				1366	191636000	14203000	2.53112e+06
				1367	270591000	6.77034e+06	2.15891e+06
				1368	315218000	15628000	2.30449e+06
				1369	296517000	13473300	1.6408e+06
				1370	260271000	7.51247e+06	2.98117e+06
				1371	273533000	10117300	1.38568e+06
				1372	179506000	3.91471e+06	1.99948e+06
				1373	223201000	4.56762e+06	860213
				1374	195092000	9.83836e+06	902638
				1375	215458000	13858600	1.8093e+06
				1376	116443000	5.93972e+06	2.26177e+06
				1377	70591500	7.24694e+06	1.93082e+06
				1378	206635000	20218800	1.02498e+06
				1379	213097000	12377100	1.44725e+06
				1380	13494100	4.06792e+06	1.9167e+06
				1381	220399000	14845300	1.9809e+06
				1382	160824000	14551200	2.62777e+06
				1383	188160000	7.91975e+06	1.98988e+06
				1384	243738000	13255300	921260
				1385	246596000	10968000	2.25952e+06
				1386	144326000	13369400	2.93959e+06
				1387	82104700	8.21559e+06	2.51591e+06
				1388	266923000	11154200	1.73212e+06
				1389	122120000	7.50717e+06	2.4347e+06
				1390	166074000	9.55658e+06	1.05127e+06
				1391	136196000	10547700	2.81051e+06
				1392	160119000	10996900	2.22039e+06
				1393	237496000	7.37486e+06	2.4957e+06
				1394	230920000	3.57191e+06	2.07722e+06
				1395	196431000	13499200	1.06534e+06
				1396	192668000	16044600	2.78954e+06
				1397	116285000	12390900	1.64525e+06
				1398	319462000	12105900	2.21566e+06
				1399	65843500	422694	2.36525e+06
				1400	257655000	11036600	1.4962e+06
				1401	211043000	17978600	1.47956e+06
				1402	135676000	8.05704e+06	1.90408e+06
				1403	256579000	3.65117e+06	2.00107e+06
				1404	295040000	16954100	2.12038e+06
				1405	164714000	6.55974e+06	2.22251e+06
				1406	340012000	14336200	1.77526e+06
				1407	188652000	10977300	2.31115e+06
				1408	200322000	15059700	2.10915e+06
				1409	308920000	10178100	2.26853e+06
				1410	265817000	6.12073e+06	2.07216e+06
				1411	283601000	17774600	2.65742e+06
				1412	309839000	3.13408e+06	2.79787e+06
				1413	195478000	4.52191e+06	1.85493e+06
				1414	124518000	7.5456e+06	2.03577e+06
				1415	79922500	8.05551e+06	1.43378e+06
				1416	102800000	18404000	1.04568e+06
				1417	189421000	9.69127e+06	2.38157e+06
				1418	103701000	5.41906e+06	2.6352e+06
				1419	351017000	11697900	1.99316e+06
				1420	124219000	7.29218e+06	138617
				1421	190397000	5.21498e+06	1.69403e+06
				1422	233500000	9.86895e+06	2.25668e+06
				1423	293525000	15581000	1.70217e+06
				1424	131386000	5.54126e+06	1.73379e+06
				1425	203624000	21016000	2.02184e+06
				1426	277526000	13533800	1.92306e+06
				1427	154106000	15612400	1.26536e+06
				1428	190515000	6.35338e+06	1.72333e+06
				1429	109319000	10164400	2.2823e+06
				1430	146480000	12966900	1.49374e+06
				1431	152312000	4.22967e+06	2.2788e+06
				1432	206337000	8.67228e+06	2.42623e+06
				1433	182358000	13254100	2.11873e+06
				1434	210597000	7.79515e+06	1.82655e+06
				1435	226239000	12446900	1.28649e+06
				1436	174680000	16801900	2.03238e+06
				1437	197181000	17877200	2.09781e+06
				1438	156435000	15543600	2.04185e+06
				1439	147591000	7.29342e+06	2.53499e+06
				1440	207888000	12444600	2.47336e+06
				1441	189942000	6.76921e+06	2.71985e+06
				1442	154692000	9.21694e+06	1.50249e+06
				1443	208259000	2.9609e+06	2.34077e+06
				1444	167412000	5.28456e+06	1.16424e+06
				1445	230081000	18014800	1.79456e+06
				1446	223299000	8.45624e+06	1.20792e+06
				1447	74730400	14288200	2.42315e+06
				1448	200727000	9.73135e+06	1.32389e+06
				1449	107522000	10559000	1.77361e+06
				1450	140407000	10988300	1.18956e+06
				1451	182027000	9.53689e+06	1.30129e+06
				1452	352197000	6.55472e+06	3.01793e+06
				1453	142651000	1.23213e+06	1.5318e+06
				1454	107316000	11426500	1.14352e+06
				1455	265338000	9.74486e+06	2.48592e+06
				1456	116478000	6.59881e+06	861810
				1457	159129000	11151600	1.80393e+06
				1458	157939000	5.74202e+06	3.00916e+06
				1459	191130000	11993100	2.54592e+06
				1460	172524000	9.4983e+06	975481
				1461	194750000	5.10035e+06	1.8512e+06
				1462	195238000	8.89271e+06	2.25596e+06
				1463	292239000	6.42526e+06	1.07611e+06
				1464	172013000	3.78788e+06	1.58781e+06
				1465	208389000	16113900	1.76113e+06
				1466	152917000	3.04125e+06	1.85117e+06
				1467	55328800	9.92126e+06	2.09707e+06
				1468	219325000	9.04103e+06	2.39103e+06
				1469	102065000	3.76005e+06	1.89124e+06
				1470	256974000	11193600	2.09347e+06
				1471	272645000	14819800	1.41113e+06
				1472	176787000	7.47503e+06	556959
				1473	256092000	2.4439e+06	1.94378e+06
				1474	299929000	520072	662243
				1475	173652000	9.28945e+06	1.75168e+06
				1476	240638000	18955500	2.38788e+06
				1477	241397000	11468900	1.53704e+06
				1478	158735000	7.82833e+06	1.55058e+06
				1479	171841000	15645600	1.97857e+06
				1480	166516000	5.77288e+06	1.79887e+06
				1481	277877000	14018900	2.3231e+06
				1482	159195000	14277800	1.41359e+06
				1483	252268000	3.39607e+06	2.01435e+06
				1484	119215000	17618400	2.64515e+06
				1485	307211000	492300	671656
				1486	204938000	637788	2.01728e+06
				1487	134288000	8.94402e+06	2.29495e+06
				1488	140256000	7.60713e+06	2.02969e+06
				1489	315197000	19088600	2.42073e+06
				1490	183981000	10285900	2.14644e+06
				1491	125760000	7.39438e+06	819989
				1492	224963000	13965000	3.26812e+06
				1493	64866500	9.69313e+06	2.76661e+06
				1494	211991000	13002700	1.44575e+06
				1495	210491000	7.36129e+06	1.94579e+06
				1496	131925000	8.06352e+06	2.74662e+06
				1497	185786000	10792900	2.5005e+06
				1498	197130000	9.99509e+06	1.65103e+06
				1499	84783500	14934300	1.33543e+06
				1500	190762000	1.53387e+06	2.5682e+06
				1501	247124000	10318700	1.28259e+06
				1502	189220000	6.52751e+06	1.78408e+06
				1503	127546000	4.99512e+06	1.94358e+06
				1504	245793000	7.66562e+06	1.8652e+06
				1505	69172200	15754600	1.09789e+06
				1506	175263000	8.39279e+06	1.91905e+06
				1507	144557000	6.20642e+06	1.00773e+06
				1508	279545000	9.6616e+06	2.44998e+06
				1509	93942900	9.05368e+06	986368
				1510	184568000	10842800	1.92939e+06
				1511	210553000	8.99617e+06	1.02223e+06
				1512	86166400	14515900	1.94772e+06
				1513	221559000	5.80716e+06	2.31514e+06
				1514	240326000	8.14048e+06	2.43314e+06
				1515	259938000	18877000	977612
				1516	171757000	5.07095e+06	2.36158e+06
				1517	226248000	8.6826e+06	1.5492e+06
				1518	136703000	18662600	2.40434e+06
				1519	330680000	15647600	1.71238e+06
				1520	148828000	12537000	1.91626e+06
				1521	285958000	5.12134e+06	2.80156e+06
				1522	238001000	8.29608e+06	817319
				1523	262239000	13518300	1.48769e+06
				1524	257611000	4.96572e+06	2.5111e+06
				1525	245449000	15258700	2.82029e+06
				1526	71471700	13157100	2.86601e+06
				1527	202392000	7.98459e+06	3.64134e+06
				1528	233698000	13842500	1.88118e+06
				1529	16839800	11746200	2.11528e+06
				1530	89690100	5.74442e+06	2.18029e+06
				1531	152799000	14006300	1.92234e+06
				1532	202211000	8.72867e+06	2.23159e+06
				1533	172103000	7.8566e+06	878754
				1534	117590000	9.44566e+06	1.66786e+06
				1535	230862000	7.78662e+06	2.36015e+06
				1536	248662000	16626400	2.17737e+06
				1537	89225200	9.6201e+06	1.22539e+06
				1538	294189000	14218900	2.90241e+06
				1539	183658000	7.29444e+06	2.13215e+06
				1540	243962000	15364500	1.41371e+06
				1541	173720000	14181000	2.32175e+06
				1542	226831000	10598900	1.68716e+06
				1543	149347000	5.97013e+06	2.29956e+06
				1544	174972000	2.85495e+06	1.73852e+06
				1545	114159000	9.81489e+06	895638
				1546	289838000	8.48867e+06	2.10051e+06
				1547	170144000	6.15106e+06	2.00949e+06
				1548	262542000	8.41926e+06	2.24576e+06
				1549	218913000	14160600	1.59928e+06
				1550	140153000	10012800	134169
				1551	273792000	11421000	714591
				1552	148348000	12518600	2.99595e+06
				1553	88688800	10803300	2.23005e+06
				1554	203642000	13929200	2.44915e+06
				1555	247975000	5.65606e+06	1.21552e+06
				1556	308587000	14272300	2.00611e+06
				1557	81023200	2.39406e+06	2.59298e+06
				1558	216629000	6.62593e+06	2.16064e+06
				1559	243558000	15576900	1.30475e+06
				1560	194261000	7.4908e+06	2.4824e+06
				1561	215163000	10088800	934126
				1562	161353000	7.9175e+06	2.66513e+06
				1563	210976000	12220300	2.40509e+06
				1564	104717000	16127000	1.13453e+06
				1565	129942000	19044100	978247
				1566	118739000	12625900	715113
				1567	330105000	10396000	1.79529e+06
				1568	170875000	8.21909e+06	3.03425e+06
				1569	224158000	5.38227e+06	2.86545e+06
				1570	38507100	9.49455e+06	2.35835e+06
				1571	82353600	12299500	1.47564e+06
				1572	247572000	10620800	1.19386e+06
				1573	342674000	15853300	2.16548e+06
				1574	284158000	7.9095e+06	2.77496e+06
				1575	118241000	3.47747e+06	2.21709e+06
				1576	246310000	2.72479e+06	1.72579e+06
				1577	225574000	19011500	1.75558e+06
				1578	167395000	11219600	2.0482e+06
				1579	297337000	14476800	2.7844e+06
				1580	193841000	12343100	1.67042e+06
				1581	254712000	14199800	2.29187e+06
				1582	208343000	4.44591e+06	3.24924e+06
				1583	301850000	7.96538e+06	2.16016e+06
				1584	161735000	5.97701e+06	3.39241e+06
				1585	123415000	4.66407e+06	1.39239e+06
				1586	147703000	6.80023e+06	3.1851e+06
				1587	247024000	9.24577e+06	1.14742e+06
				1588	271209000	7.49154e+06	2.29345e+06
				1589	209603000	14961500	1.22465e+06
				1590	184362000	3.36518e+06	1.66411e+06
				1591	329741000	13052900	1.70202e+06
				1592	216144000	9.51954e+06	1.89862e+06
				1593	151067000	10220400	298954
				1594	212699000	14777600	1.82947e+06
				1595	227036000	3.35685e+06	2.55568e+06
				1596	160874000	9.73888e+06	1.35773e+06
				1597	135567000	10411800	1.37755e+06
				1598	138062000	10841500	1.60999e+06
				1599	138643000	5.27042e+06	2.04327e+06
				1600	100797000	21161900	2.64825e+06
				1601	104138000	14239700	2.09268e+06
				1602	108047000	6.15205e+06	1.4738e+06
				1603	234346000	9.55015e+06	1.65999e+06
				1604	339146000	15049100	1.9044e+06
				1605	180925000	15680800	1.94156e+06
				1606	150173000	11347900	1.46507e+06
				1607	286679000	6.70824e+06	2.49534e+06
				1608	186003000	6.05971e+06	1.29632e+06
				1609	176539000	11046700	1.80397e+06
				1610	125816000	12185800	2.62274e+06
				1611	123411000	11931900	1.26013e+06
				1612	120500000	16213300	1.969e+06
				1613	113723000	6.83103e+06	1.37359e+06
				1614	219851000	16403100	2.36073e+06
				1615	106226000	15709900	97056.8
				1616	171021000	5.62315e+06	2.48582e+06
				1617	281069000	15285200	609539
				1618	175187000	5.65627e+06	1.18713e+06
				1619	134130000	9.09273e+06	1.20223e+06
				1620	211003000	1.4431e+06	2.23602e+06
				1621	290790000	6.84232e+06	1.61157e+06
				1622	218403000	4.66067e+06	2.20833e+06
				1623	313720000	15928000	2.01366e+06
				1624	267943000	10971900	1.05906e+06
				1625	191036000	15594200	1.69404e+06
				1626	274799000	9.08909e+06	1.89597e+06
				1627	165099000	13184200	1.90018e+06
				1628	212655000	3.55846e+06	2.08358e+06
				1629	82331100	14677600	2.94763e+06
				1630	238448000	10830700	2.53257e+06
				1631	83855700	9.82551e+06	1.77691e+06
				1632	109002000	3.54784e+06	2.41654e+06
				1633	311994000	11398500	2.07757e+06
				1634	207626000	13520500	1.98553e+06
				1635	171711000	9.85845e+06	3.13816e+06
				1636	152945000	7.46135e+06	1.73959e+06
				1637	149530000	4.97632e+06	3.29804e+06
				1638	187552000	2.11101e+06	313914
				1639	122725000	10124000	1.62445e+06
				1640	310161000	4.46837e+06	1.99376e+06
				1641	2.30486e+06	11686000	953160
				1642	232368000	15035700	1.94509e+06
				1643	141930000	11074300	1.16081e+06
				1644	256648000	10143400	1.66623e+06
				1645	333469000	9.5908e+06	1.20815e+06
				1646	5.60752e+06	9.16956e+06	1.89322e+06
				1647	239539000	992001	1.91185e+06
				1648	262972000	10839400	2.15938e+06
				1649	114428000	17636200	3.01813e+06
				1650	20889000	12537500	1.11344e+06
				1651	148830000	11187300	1.85412e+06
				1652	238574000	9.40854e+06	2.31399e+06
				1653	168613000	10383600	1.39396e+06
				1654	102919000	2.25645e+06	2.90046e+06
				1655	204046000	12794100	2.1987e+06
				1656	237536000	5.64938e+06	1.23846e+06
				1657	198072000	4.31412e+06	1.67869e+06
				1658	243662000	14024000	2.47751e+06
				1659	215130000	10817400	2.38639e+06
				1660	195099000	6.43502e+06	1.34527e+06
				1661	196220000	11102900	2.71441e+06
				1662	66220800	14989500	2.33931e+06
				1663	292318000	17754700	1.66045e+06
				1664	202344000	18725300	2.71286e+06
				1665	105625000	9.47301e+06	1.21146e+06
				1666	172739000	8.36243e+06	1.51848e+06
				1667	134031000	2.08603e+06	1.56919e+06
				1668	176266000	13290000	1.78105e+06
				1669	149516000	16012400	1.06772e+06
				1670	226858000	8.49177e+06	1.93085e+06
				1671	251289000	5.28095e+06	1.82579e+06
				1672	171087000	9.05099e+06	2.14889e+06
				1673	184877000	13430500	1.80711e+06
				1674	274395000	7.44878e+06	2.14432e+06
				1675	202737000	7.2728e+06	1.3585e+06
				1676	219294000	186050	1.71887e+06
				1677	244816000	7.77526e+06	2.66702e+06
				1678	218979000	5.04498e+06	2.50542e+06
				1679	180523000	10131300	2.2602e+06
				1680	122152000	10944300	1.09081e+06
				1681	52955000	10655600	2.61038e+06
				1682	192687000	11718600	2.38044e+06
				1683	274942000	14279600	1.69457e+06
				1684	137534000	6.31007e+06	2.27432e+06
				1685	248480000	11980500	1.68424e+06
				1686	173659000	10670200	1.61686e+06
				1687	173108000	15975600	2.19934e+06
				1688	342755000	6.84578e+06	1.81176e+06
				1689	143549000	7.59618e+06	2.13163e+06
				1690	255840000	13963000	2.28485e+06
				1691	232348000	14808900	2.33726e+06
				1692	165691000	9.62449e+06	1.43737e+06
				1693	64296600	1.60434e+06	339890
				1694	147067000	4.4426e+06	2.57009e+06
				1695	288466000	9.55176e+06	1.89457e+06
				1696	281033000	17308200	2.6534e+06
				1697	177674000	5.4869e+06	1.53345e+06
				1698	253508000	9.38641e+06	1.99725e+06
				1699	259240000	9.28233e+06	1.8335e+06
				1700	221732000	6.28751e+06	2.85909e+06
				1701	153127000	12367300	2.74627e+06
				1702	277743000	8.64236e+06	1.60752e+06
				1703	190246000	7.97759e+06	2.28398e+06
				1704	272794000	9.81518e+06	1.70806e+06
				1705	230559000	10335600	1.36662e+06
				1706	172420000	7.80394e+06	2.58987e+06
				1707	192975000	8.41704e+06	2.20707e+06
				1708	90022800	11362900	2.34294e+06
				1709	241573000	6.37927e+06	1.53316e+06
				1710	287893000	8.34811e+06	1.37302e+06
				1711	213097000	18252400	2.33134e+06
				1712	262592000	7.36058e+06	2.09184e+06
				1713	217605000	12622100	1.69499e+06
				1714	279591000	11857900	1.95323e+06
				1715	292399000	5.14913e+06	2.9073e+06
				1716	162750000	6.2448e+06	3.16208e+06
				1717	243914000	11142900	1.31012e+06
				1718	37856600	4.28296e+06	1.88515e+06
				1719	85310200	7.91295e+06	1.10996e+06
				1720	181793000	7.55046e+06	2.53641e+06
				1721	187585000	9.50251e+06	1.95183e+06
				1722	91966000	8.32484e+06	1.70701e+06
				1723	146695000	7.21752e+06	1.6723e+06
				1724	180713000	5.70529e+06	2.84759e+06
				1725	21210400	9.60766e+06	1.37045e+06
				1726	274769000	1.15143e+06	2.72344e+06
				1727	242371000	6.96913e+06	1.11141e+06
				1728	237145000	130205	1.79213e+06
				1729	223836000	953488	1.68274e+06
				1730	183754000	8.77146e+06	1.27822e+06
				1731	211947000	13798600	2.31255e+06
				1732	80067600	9.74535e+06	1.78104e+06
				1733	172844000	8.05098e+06	2.43909e+06
				1734	248287000	14003200	1.49634e+06
				1735	211002000	12583500	2.74816e+06
				1736	121993000	8.44735e+06	1.68221e+06
				1737	182518000	11893500	1.42157e+06
				1738	164598000	6.63267e+06	1.04957e+06
				1739	69744500	7.94596e+06	1.36511e+06
				1740	178709000	14701600	1.23681e+06
				1741	231335000	10169500	1.49235e+06
				1742	193848000	5.3064e+06	2.24221e+06
				1743	228177000	12035400	2.20789e+06
				1744	104174000	6.59549e+06	1.92469e+06
				1745	192797000	4.58056e+06	1.46185e+06
				1746	178874000	10754800	2.82303e+06
				1747	299985000	4.87562e+06	2.21066e+06
				1748	184058000	3.46711e+06	2.25028e+06
				1749	197958000	9.35322e+06	1.82772e+06
				1750	141757000	3.36159e+06	1.77062e+06
				1751	162903000	7.76494e+06	2.93282e+06
				1752	237140000	14513700	1.99479e+06
				1753	79215100	1.95865e+06	2.13309e+06
				1754	255129000	2.91761e+06	1.2006e+06
				1755	114524000	11227300	1.78065e+06
				1756	291771000	8.31445e+06	1.88725e+06
				1757	181802000	7.71929e+06	1.87869e+06
				1758	246976000	8.88545e+06	1.65942e+06
				1759	198767000	9.3227e+06	2.28789e+06
				1760	358390000	13152700	2.00754e+06
				1761	226817000	15163000	1.33817e+06
				1762	249861000	6.32267e+06	785536
				1763	123487000	2.3831e+06	2.44862e+06
				1764	242013000	1.31814e+06	1.59491e+06
				1765	187665000	9.37709e+06	1.59137e+06
				1766	226468000	6.94094e+06	1.81559e+06
				1767	221305000	11597900	2.08887e+06
				1768	96498700	5.94497e+06	1.62759e+06
				1769	232704000	4.84452e+06	2.25482e+06
				1770	267862000	12824000	1.33643e+06
				1771	299672000	784415	2.21669e+06
				1772	237447000	7.62137e+06	2.2372e+06
				1773	192865000	2.94999e+06	1.10565e+06
				1774	182913000	8.68188e+06	3.29665e+06
				1775	14023100	11347800	1.22475e+06
				1776	172080000	2.4458e+06	1.90266e+06
				1777	144632000	11029200	1.20792e+06
				1778	228342000	1.88306e+06	1.74616e+06
				1779	180295000	5.10773e+06	3.02943e+06
				1780	182614000	11726600	2.5556e+06
				1781	166477000	7.15099e+06	2.89629e+06
				1782	128218000	6.61102e+06	2.37108e+06
				1783	185487000	12503000	1.43553e+06
				1784	121289000	13103100	1.82612e+06
				1785	257073000	16678400	1.20789e+06
				1786	232785000	14719000	2.56306e+06
				1787	223821000	2.63052e+06	1.99576e+06
				1788	219094000	3.24509e+06	2.12659e+06
				1789	236374000	10913300	1.77405e+06
				1790	260306000	1.94135e+06	2.25972e+06
				1791	94780100	6.34161e+06	3.23448e+06
				1792	222896000	782348	2.16917e+06
				1793	221051000	9.25645e+06	2.50584e+06
				1794	227231000	11219400	2.06912e+06
				1795	212446000	6.63489e+06	2.10166e+06
				1796	130840000	5.34353e+06	2.39985e+06
				1797	241494000	10891300	2.15188e+06
				1798	210310000	14689800	2.26134e+06
				1799	280073000	18951400	1.65285e+06
				1800	266234000	1.71454e+06	2.89853e+06
				1801	126855000	11408900	1.2731e+06
				1802	143891000	2.02512e+06	1.99797e+06
				1803	231733000	9.19099e+06	1.3511e+06
				1804	185177000	10531100	2.73405e+06
				1805	216350000	6.62357e+06	1.46533e+06
				1806	344037000	8.31019e+06	1.73347e+06
				1807	267857000	13893700	2.97576e+06
				1808	128782000	14184400	1.08998e+06
				1809	20278600	5.57145e+06	1.80945e+06
				1810	80925800	10951700	2.53022e+06
				1811	191901000	8.81862e+06	863291
				1812	144416000	7.23956e+06	1.75284e+06
				1813	253851000	11287200	2.51276e+06
				1814	317599000	6.50776e+06	2.57927e+06
				1815	242844000	7.59597e+06	2.04131e+06
				1816	141622000	11537200	2.18807e+06
				1817	282806000	8.81609e+06	2.79692e+06
				1818	154629000	7.99309e+06	1.25603e+06
				1819	139047000	11156900	2.27913e+06
				1820	276586000	22187700	2.87664e+06
				1821	116570000	12377800	1.52178e+06
				1822	200363000	13900400	1.99941e+06
				1823	217765000	10750200	1.94579e+06
				1824	68351200	12900100	2.38341e+06
				1825	230772000	6.72868e+06	1.71663e+06
				1826	214055000	10198200	1.46153e+06
				1827	207489000	10191700	1.74426e+06
				1828	299451000	7.10939e+06	2.44755e+06
				1829	227070000	4.76427e+06	1.47099e+06
				1830	145272000	7.92597e+06	1.24182e+06
				1831	76497700	9.90234e+06	1.90987e+06
				1832	95444200	11572700	2.05371e+06
				1833	154406000	16706900	1.68636e+06
				1834	359593000	15947800	2.14891e+06
				1835	239706000	6.16533e+06	1.38046e+06
				1836	207679000	6.26523e+06	1.87793e+06
				1837	167265000	9.25149e+06	2.23378e+06
				1838	97903700	7.41339e+06	2.76895e+06
				1839	145871000	11636700	1.77617e+06
				1840	235269000	4.34638e+06	1.80277e+06
				1841	189370000	12287200	1.48128e+06
				1842	281431000	10715700	1.29831e+06
				1843	131965000	11981700	3.28973e+06
				1844	179923000	3.06699e+06	2.00277e+06
				1845	153058000	4.51058e+06	2.28633e+06
				1846	117183000	10982200	2.08452e+06
				1847	193486000	9.80329e+06	1.7593e+06
				1848	158836000	16019000	1.18108e+06
				1849	275320000	12988300	1.86486e+06
				1850	191389000	9.3083e+06	1.13449e+06
				1851	209450000	11293100	2.3975e+06
				1852	151917000	15348100	2.8656e+06
				1853	223195000	12693300	1.33161e+06
				1854	54081700	8.7773e+06	1.8599e+06
				1855	220653000	9.24533e+06	2.17254e+06
				1856	107094000	10568700	1.82122e+06
				1857	159590000	19283500	1.77107e+06
				1858	220106000	9.86148e+06	2.30925e+06
				1859	139635000	7.55331e+06	2.29225e+06
				1860	190620000	8.23872e+06	1.85381e+06
				1861	239361000	13515900	1.55275e+06
				1862	135382000	5.94619e+06	1.68861e+06
				1863	258395000	14482200	1.25833e+06
				1864	175399000	3.15181e+06	2.62561e+06
				1865	315721000	14411600	2.2783e+06
				1866	174926000	13019100	2.10135e+06
				1867	134733000	5.34419e+06	1.64069e+06
				1868	168009000	13324700	1.49244e+06
				1869	194292000	5.27049e+06	2.03743e+06
				1870	155793000	3.54407e+06	2.03994e+06
				1871	22851700	6.8443e+06	796434
				1872	125753000	5.74659e+06	2.37175e+06
				1873	263358000	7.85926e+06	2.16459e+06
				1874	99671700	11887000	2.04069e+06
				1875	207427000	6.03141e+06	1.54703e+06
				1876	235520000	10158100	2.94157e+06
				1877	285365000	8.64446e+06	1.81874e+06
				1878	148325000	12558800	2.37529e+06
				1879	228078000	9.38848e+06	2.27891e+06
				1880	252577000	10864400	2.0665e+06
				1881	165245000	13087400	2.32175e+06
				1882	187679000	10659800	1.67089e+06
				1883	175762000	10179200	2.47223e+06
				1884	217633000	7.4742e+06	1.1666e+06
				1885	187700000	12622400	1.37163e+06
				1886	172062000	10106200	2.16549e+06
				1887	131576000	11864300	2.34039e+06
				1888	276013000	8.39899e+06	1.94763e+06
				1889	225181000	6.96209e+06	2.88e+06
				1890	249930000	16019300	2.08139e+06
				1891	236075000	16193200	1.52974e+06
				1892	136827000	8.18051e+06	2.50671e+06
				1893	202210000	11121700	2.1385e+06
				1894	233524000	14574400	2.75858e+06
				1895	198892000	12258000	1.25171e+06
				1896	253465000	10067100	3.31039e+06
				1897	154572000	14822200	2.23063e+06
				1898	265446000	6.781e+06	1.92506e+06
				1899	238891000	12240300	1.66491e+06
				1900	332873000	7.94745e+06	1.19512e+06
				1901	49383400	6.37183e+06	2.38573e+06
				1902	147406000	9.30151e+06	1.24488e+06
				1903	210321000	7.53764e+06	2.79214e+06
				1904	256926000	6.29923e+06	2.16554e+06
				1905	139558000	7.50626e+06	1.6841e+06
				1906	154967000	17201900	1.52385e+06
				1907	252065000	11679300	1.79024e+06
				1908	298370000	16785600	1.84685e+06
				1909	137360000	14204400	1.05495e+06
				1910	150340000	153785	1.31809e+06
				1911	106067000	9.86376e+06	833203
				1912	205007000	21104700	2.09311e+06
				1913	199401000	11034100	1.38353e+06
				1914	110572000	7.13971e+06	1.14469e+06
				1915	207608000	9.15209e+06	1.67009e+06
				1916	115179000	4.29823e+06	1.67528e+06
				1917	184820000	10012700	1.94393e+06
				1918	106740000	5.28014e+06	2.51741e+06
				1919	262545000	6.82046e+06	2.22781e+06
				1920	303994000	15311900	1.59944e+06
				1921	192982000	3.61923e+06	3.18151e+06
				1922	94497700	14682000	1.14934e+06
				1923	214602000	9.07017e+06	1.66868e+06
				1924	168888000	6.41727e+06	3.11596e+06
				1925	212113000	5.39241e+06	1.14689e+06
				1926	163065000	4.25844e+06	1.29102e+06
				1927	98563300	2.78869e+06	2.95351e+06
				1928	216990000	7.42521e+06	2.85999e+06
				1929	189128000	1.50055e+06	3.38976e+06
				1930	203281000	3.78832e+06	1.93231e+06
				1931	155612000	10052900	1.1902e+06
				1932	78530200	12225300	2.61895e+06
				1933	189005000	13818500	1.37318e+06
				1934	260626000	6.41838e+06	1.78607e+06
				1935	355113000	7.43514e+06	2.42932e+06
				1936	158469000	10246300	1.70676e+06
				1937	247225000	10845200	1.69386e+06
				1938	102335000	17470000	2.25478e+06
				1939	225125000	8.58811e+06	3.03594e+06
				1940	250599000	7.25802e+06	1.96833e+06
				1941	191135000	10778500	1.48382e+06
				1942	84947400	10804500	3.18235e+06
				1943	183912000	8.17906e+06	931836
				1944	159969000	8.18221e+06	2.15818e+06
				1945	123109000	1.06926e+06	1.50883e+06
				1946	167101000	10875500	2.3954e+06
				1947	237405000	1.90434e+06	308757
				1948	241198000	9.48441e+06	1.95734e+06
				1949	115332000	10264800	1.71004e+06
				1950	213912000	15862400	2.20734e+06
				1951	202063000	9.25525e+06	2.1207e+06
				1952	287923000	13963100	2.08478e+06
				1953	259898000	12112900	1.98253e+06
				1954	164110000	12425000	2.90382e+06
				1955	247684000	830154	1.58569e+06
				1956	277270000	19338600	296585
				1957	257671000	5.6622e+06	2.42388e+06
				1958	142631000	2.14097e+06	2.02289e+06
				1959	100539000	11386500	2.30771e+06
				1960	144816000	8.97319e+06	1.29859e+06
				1961	240746000	8.24209e+06	2.55464e+06
				1962	220867000	18941700	1.62438e+06
				1963	293700000	10724800	1.62176e+06
				1964	278688000	19028100	1.98517e+06
				1965	225319000	11975900	1.70492e+06
				1966	225308000	7.54088e+06	2.71679e+06
				1967	148460000	13710400	1.6313e+06
				1968	213800000	14552600	1.59212e+06
				1969	196565000	8.93299e+06	1.08592e+06
				1970	223753000	9.94095e+06	3.27595e+06
				1971	244474000	12857800	2.65131e+06
				1972	28862700	2.56884e+06	1.91548e+06
				1973	133380000	10288500	2.36056e+06
				1974	143238000	4.04444e+06	2.01946e+06
				1975	168581000	8.46768e+06	2.04793e+06
				1976	223011000	11522300	1.06372e+06
				1977	196005000	6.4159e+06	2.25495e+06
				1978	122210000	11316600	2.17692e+06
				1979	239405000	9.68633e+06	1.72575e+06
				1980	250743000	6.37407e+06	1.18737e+06
				1981	62339500	6.49552e+06	2.16945e+06
				1982	279847000	8.52349e+06	1.95228e+06
				1983	221333000	13077900	1.18773e+06
				1984	352023000	13972600	2.10661e+06
				1985	82633700	9.153e+06	1.75691e+06
				1986	276850000	9.62198e+06	2.14353e+06
				1987	136907000	15525000	2.35246e+06
				1988	256151000	10239600	1.9441e+06
				1989	227669000	13952100	1.50623e+06
				1990	144498000	20095800	1.72016e+06
				1991	292180000	4.91833e+06	3.11474e+06
				1992	243740000	13962300	1.86337e+06
				1993	192957000	9.75802e+06	2.69205e+06
				1994	324142000	9.82003e+06	2.51686e+06
				1995	137339000	7.8703e+06	2.40945e+06
				1996	261633000	86781.8	1.19102e+06
				1997	156956000	10366100	2.09658e+06
[truncated: 8,007 more rows]

## Sheet: Figure 4
Figure 6
Simulation No	Total Carbon Emission
	kgCO2-eq
1	191093000
2	182866000
3	216733000
4	51800700
5	198122000
6	223551000
7	139386000
8	220030000
9	241373000
10	114856000
11	269739000
12	130920000
13	104950000
14	233130000
15	275311000
16	222696000
17	291088000
18	257626000
19	259272000
20	231309000
21	104769000
22	125710000
23	292715000
24	154101000
25	246623000
26	158476000
27	173501000
28	238461000
29	232571000
30	235991000
31	250004000
32	249559000
33	189367000
34	62301700
35	279700000
36	323414000
37	92399500
38	254802000
39	290138000
40	248885000
41	200232000
42	299319000
43	277692000
44	241982000
45	176305000
46	233526000
47	180162000
48	199933000
49	169078000
50	168146000
51	288512000
52	250356000
53	242229000
54	157978000
55	292696000
56	146184000
57	140416000
58	246389000
59	118627000
60	245835000
61	229285000
62	204670000
63	150304000
64	307174000
65	145471000
66	185792000
67	180555000
68	211389000
69	215196000
70	86237700
71	118532000
72	57435300
73	117806000
74	209831000
75	296795000
76	218939000
77	129603000
78	252113000
79	153853000
80	219753000
81	170292000
82	340117000
83	204245000
84	361149000
85	220094000
86	192817000
87	190937000
88	239547000
89	201096000
90	189381000
91	236982000
92	87374100
93	100135000
94	210080000
95	133028000
96	256876000
97	218610000
98	227086000
99	125247000
100	128957000
101	388591000
102	2.43962e+06
103	126633000
104	240974000
105	380194000
106	110119000
107	226036000
108	205560000
109	194175000
110	280173000
111	178540000
112	236873000
113	255039000
114	180267000
115	249542000
116	329807000
117	216735000
118	52683800
119	117216000
120	270794000
121	93298900
122	219892000
123	244221000
124	223739000
125	225646000
126	106046000
127	291959000
128	114260000
129	200980000
130	237409000
131	163248000
132	292294000
133	298029000
134	151609000
135	222858000
136	127648000
137	68307700
138	296352000
139	175894000
140	88255700
141	126457000
142	208258000
143	296042000
144	233605000
145	170985000
146	133680000
147	229052000
148	192534000
149	212176000
150	216199000
151	215763000
152	111992000
153	282883000
154	277122000
155	183725000
156	103732000
157	260483000
158	163745000
159	152782000
160	265444000
161	159015000
162	325918000
163	148540000
164	237283000
165	225935000
166	100539000
167	241193000
168	174282000
169	412648000
170	251983000
171	246024000
172	320328000
173	166111000
174	202898000
175	246725000
176	215470000
177	366607000
178	168306000
179	194241000
180	182963000
181	128572000
182	142764000
183	228174000
184	184658000
185	251717000
186	161862000
187	306874000
188	257190000
189	262585000
190	191557000
191	132279000
192	157874000
193	252957000
194	189619000
195	296699000
196	161271000
197	59538400
198	181297000
199	282099000
200	276982000
201	203798000
202	257053000
203	150791000
204	268246000
205	175058000
206	209351000
207	363589000
208	186448000
209	237711000
210	164315000
211	163092000
212	147845000
213	171373000
214	198272000
215	225292000
216	262377000
217	140957000
218	152564000
219	294408000
220	245579000
221	131225000
222	190451000
223	355229000
224	183441000
225	311546000
226	189929000
227	228340000
228	166195000
229	149087000
230	246635000
231	363070000
232	190985000
233	218545000
234	213747000
235	175767000
236	168134000
237	172910000
238	191977000
239	235868000
240	304318000
241	116376000
242	92533700
243	255943000
244	229224000
245	104882000
246	205472000
247	223979000
248	161812000
249	209865000
250	287092000
251	197568000
252	4.4678e+06
253	296402000
254	236684000
255	186722000
256	249349000
257	164715000
258	114031000
259	188000000
260	155713000
261	37116000
262	166973000
263	257275000
264	34826800
265	179716000
266	116031000
267	191269000
268	176627000
269	146439000
270	235404000
271	299335000
272	180013000
273	150623000
274	265312000
275	193151000
276	140347000
277	170213000
278	222829000
279	227662000
280	107625000
281	55674300
282	186960000
283	93475700
284	324948000
285	290636000
286	187924000
287	158683000
288	156915000
289	210273000
290	120587000
291	271057000
292	193276000
293	105156000
294	190056000
295	219099000
296	258302000
297	260305000
298	90724300
299	216311000
300	185306000
301	332330000
302	116738000
303	137491000
304	232150000
305	196883000
306	207458000
307	202738000
308	113380000
309	218189000
310	298513000
311	177421000
312	200634000
313	82755400
314	136812000
315	157588000
316	114948000
317	101774000
318	189835000
319	101636000
320	104134000
321	214784000
322	82003700
323	220192000
324	51343500
325	286579000
326	221444000
327	276506000
328	176943000
329	269848000
330	232307000
331	244337000
332	291487000
333	87188000
334	210494000
335	64853100
336	175785000
337	177137000
338	283778000
339	167238000
340	316585000
341	245894000
342	340508000
343	167307000
344	171114000
345	216145000
346	244925000
347	161036000
348	177056000
349	214704000
350	338750000
351	74498800
352	107754000
353	162037000
354	269355000
355	197433000
356	203862000
357	65274400
358	246351000
359	237429000
360	93496400
361	168354000
362	144805000
363	139832000
364	10715000
365	149831000
366	240961000
367	161485000
368	210731000
369	165765000
370	139983000
371	143331000
372	302739000
373	185238000
374	230941000
375	207851000
376	122461000
377	236492000
378	137475000
379	189034000
380	78623200
381	248136000
382	134681000
383	58160100
384	213345000
385	166481000
386	274003000
387	240683000
388	243258000
389	111305000
390	306504000
391	189301000
392	200639000
393	253454000
394	172203000
395	223503000
396	142569000
397	179321000
398	144828000
399	237342000
400	211935000
401	260675000
402	252735000
403	217281000
404	223128000
405	263100000
406	225533000
407	373803000
408	218138000
409	221931000
410	247509000
411	222858000
412	214991000
413	340309000
414	179366000
415	173566000
416	298076000
417	190158000
418	363184000
419	228698000
420	346015000
421	257773000
422	261317000
423	185528000
424	218863000
425	158058000
426	310168000
427	176162000
428	16830100
429	196527000
430	271930000
431	258107000
432	142184000
433	122805000
434	226308000
435	149079000
436	88984500
437	187848000
438	192092000
439	198731000
440	266352000
441	142916000
442	261444000
443	247935000
444	250283000
445	311136000
446	205325000
447	291054000
448	189992000
449	195944000
450	189669000
451	234016000
452	200689000
453	156518000
454	252003000
455	258974000
456	61708100
457	254913000
458	213161000
459	174233000
460	375745000
461	276968000
462	173171000
463	124608000
464	142546000
465	210482000
466	165177000
467	201270000
468	193688000
469	239142000
470	199629000
471	120651000
472	240342000
473	272858000
474	143294000
475	317663000
476	203581000
477	143025000
478	324746000
479	204959000
480	150950000
481	205974000
482	107403000
483	143311000
484	103017000
485	227465000
486	267721000
487	247417000
488	340377000
489	245880000
490	88725200
491	189797000
492	293408000
493	365255000
494	228998000
495	294379000
496	264693000
497	324210000
498	132339000
499	238651000
500	169647000
501	230268000
502	191546000
503	215508000
504	200300000
505	232107000
506	226981000
507	152473000
508	115568000
509	299787000
510	146537000
511	40124000
512	188619000
513	214268000
514	237562000
515	142082000
516	107973000
517	138185000
518	280992000
519	237944000
520	248695000
521	213663000
522	352220000
523	110039000
524	277937000
525	233057000
526	285822000
527	173392000
528	132388000
529	223702000
530	155370000
531	175428000
532	103440000
533	281261000
534	129121000
535	261374000
536	240487000
537	257678000
538	83161800
539	217193000
540	231606000
541	141298000
542	118408000
543	175967000
544	217056000
545	208989000
546	182218000
547	133393000
548	222206000
549	124186000
550	168927000
551	190076000
552	266006000
553	64414800
554	254234000
555	175937000
556	236508000
557	279994000
558	211803000
559	216413000
560	162009000
561	205422000
562	346218000
563	174436000
564	307176000
565	143848000
566	183264000
567	255432000
568	231388000
569	286450000
570	212840000
571	113917000
572	93734200
573	144422000
574	8.14881e+06
575	205509000
576	144038000
577	233624000
578	127346000
579	265036000
580	115722000
581	88803900
582	325862000
583	89051500
584	271605000
585	239750000
586	230947000
587	231864000
588	291922000
589	203053000
590	186235000
591	147253000
592	211469000
593	229219000
594	180172000
595	159534000
596	212903000
597	283465000
598	123125000
599	206267000
600	201090000
601	225025000
602	234704000
603	336370000
604	266164000
605	36943100
606	256852000
607	103008000
608	152925000
609	155788000
610	191323000
611	250545000
612	191954000
613	41952600
614	292251000
615	204361000
616	356754000
617	168115000
618	194864000
619	153378000
620	241999000
621	249600000
622	227313000
623	235878000
624	71864700
625	2.73737e+06
626	189512000
627	85561000
628	254496000
629	269211000
630	256096000
631	265669000
632	144228000
633	272527000
634	252731000
635	316032000
636	323155000
637	173586000
638	238382000
639	268539000
640	242071000
641	200724000
642	125747000
643	120384000
644	247579000
645	294549000
646	244231000
647	165554000
648	156879000
649	230920000
650	190450000
651	297608000
652	251174000
653	119549000
654	264047000
655	187002000
656	229783000
657	286614000
658	110623000
659	246061000
660	77050700
661	210992000
662	259222000
663	203283000
664	242347000
665	219156000
666	276753000
667	322308000
668	245799000
669	210050000
670	156255000
671	241518000
672	168260000
673	185357000
674	283384000
675	88157100
676	277642000
677	116800000
678	170970000
679	110778000
680	93398000
681	243205000
682	306293000
683	190350000
684	208712000
685	126953000
686	83085900
687	71480200
688	216025000
689	89750700
690	217227000
691	294266000
692	262335000
693	170068000
694	225912000
695	93342700
696	272826000
697	178558000
698	203369000
699	21599600
700	116592000
701	182955000
702	120832000
703	305341000
704	204085000
705	174476000
706	151026000
707	169027000
708	142816000
709	40541100
710	146771000
711	207279000
712	102236000
713	267634000
714	228226000
715	197304000
716	289799000
717	287185000
718	104681000
719	88186000
720	140822000
721	105728000
722	228334000
723	206568000
724	126725000
725	175119000
726	160931000
727	97322200
728	238534000
729	226097000
730	136424000
731	188129000
732	299127000
733	153450000
734	123603000
735	88705700
736	235894000
737	183935000
738	376922000
739	201803000
740	254114000
741	208522000
742	212606000
743	146500000
744	124206000
745	152393000
746	244116000
747	201339000
748	173376000
749	189490000
750	88822800
751	270981000
752	85585600
753	93946400
754	274459000
755	208744000
756	244394000
757	289912000
758	229099000
759	166983000
760	157923000
761	141178000
762	360177000
763	285051000
764	278874000
765	254212000
766	268465000
767	45435200
768	265480000
769	316312000
770	141219000
771	287146000
772	169512000
773	211081000
774	257189000
775	228209000
776	205938000
777	70529600
778	159823000
779	226984000
780	128364000
781	127838000
782	214327000
783	194317000
784	258481000
785	259636000
786	178572000
787	241728000
788	283616000
789	113181000
790	181378000
791	112654000
792	252061000
793	161597000
794	216180000
795	169887000
796	169146000
797	156343000
798	91057700
799	204810000
800	193633000
801	214640000
802	196953000
803	228419000
804	293973000
805	176628000
806	186282000
807	343256000
808	58522600
809	160415000
810	149205000
811	184381000
812	219948000
813	144029000
814	202908000
815	318191000
816	207172000
817	170903000
818	138550000
819	257169000
820	134048000
821	256834000
822	318978000
823	93515000
824	178035000
825	290008000
826	283322000
827	308007000
828	206081000
829	244838000
830	15901500
831	203542000
832	205930000
833	47351900
834	89129300
835	214658000
836	346179000
837	250007000
838	323867000
839	133516000
840	236832000
841	271390000
842	178669000
843	217066000
844	138916000
845	147727000
846	151221000
847	187065000
848	195637000
849	228013000
850	187857000
851	252824000
852	268142000
853	218422000
854	180801000
855	171397000
856	199607000
857	260417000
858	254016000
859	146125000
860	246198000
861	257221000
862	207272000
863	205432000
864	309551000
865	170227000
866	261848000
867	194913000
868	156746000
869	82029900
870	195222000
871	193969000
872	210120000
873	318370000
874	170179000
875	207335000
876	275044000
877	151788000
878	198582000
879	210006000
880	152137000
881	302005000
882	114910000
883	172130000
884	206425000
885	223766000
886	156686000
887	118782000
888	272713000
889	269662000
890	173784000
891	194518000
892	195158000
893	219610000
894	241850000
895	68880500
896	233958000
897	248200000
898	183981000
899	148615000
900	193981000
901	104290000
902	202414000
903	126170000
904	156051000
905	139074000
906	150446000
907	305986000
908	180898000
909	173447000
910	296718000
911	244860000
912	188587000
913	25264300
914	242002000
915	100700000
916	208829000
917	251094000
918	379052000
919	255930000
920	89806500
921	262963000
922	230681000
923	223903000
924	133683000
925	110074000
926	218264000
927	213346000
928	197763000
929	257465000
930	43465200
931	254470000
932	242848000
933	74516700
934	317044000
935	122050000
936	132776000
937	234488000
938	169969000
939	237905000
940	158451000
941	222140000
942	197953000
943	340844000
944	234541000
945	138195000
946	286334000
947	199191000
948	365094000
949	219458000
950	259638000
951	302240000
952	310043000
953	202487000
954	157289000
955	320051000
956	289478000
957	259768000
958	175788000
959	233661000
960	157954000
961	176267000
962	260859000
963	231210000
964	179205000
965	210021000
966	115338000
967	304403000
968	226271000
969	80177600
970	291468000
971	227980000
972	263567000
973	115029000
974	315758000
975	317756000
976	119087000
977	280356000
978	186521000
979	215283000
980	182540000
981	119027000
982	164226000
983	186626000
984	170489000
985	297484000
986	273134000
987	160090000
988	177482000
989	138849000
990	241286000
991	126402000
992	78453400
993	289940000
994	169849000
995	77983700
996	222007000
997	231637000
998	152656000
999	214953000
1000	175113000
1001	116901000
1002	151402000
1003	154433000
1004	249166000
1005	332213000
1006	77069900
1007	128301000
1008	140189000
1009	140526000
1010	290593000
1011	146777000
1012	270400000
1013	136817000
1014	166936000
1015	214573000
1016	171479000
1017	240595000
1018	187843000
1019	124799000
1020	301248000
1021	168924000
1022	116568000
1023	187352000
1024	199972000
1025	270523000
1026	220132000
1027	24019200
1028	279337000
1029	105862000
1030	13172300
1031	221807000
1032	253710000
1033	126038000
1034	99601400
1035	84504500
1036	159853000
1037	191213000
1038	142368000
1039	132724000
1040	112352000
1041	119523000
1042	185448000
1043	210811000
1044	198409000
1045	122721000
1046	229308000
1047	159214000
1048	217736000
1049	186031000
1050	293227000
1051	202399000
1052	323481000
1053	307032000
1054	149909000
1055	89554500
1056	143540000
1057	202431000
1058	282636000
1059	261367000
1060	254197000
1061	126467000
1062	388478000
1063	141953000
1064	272507000
1065	189926000
1066	147652000
1067	335702000
1068	216383000
1069	170609000
1070	265364000
1071	117426000
1072	210617000
1073	269829000
1074	235559000
1075	174941000
1076	277923000
1077	231049000
1078	247623000
1079	274205000
1080	223747000
1081	190615000
1082	47792500
1083	204297000
1084	194818000
1085	197532000
1086	206054000
1087	128822000
1088	175443000
1089	211978000
1090	143149000
1091	85309100
1092	230065000
1093	263869000
1094	130367000
1095	188549000
1096	300329000
1097	264221000
1098	304576000
1099	211690000
1100	196376000
1101	297769000
1102	246253000
1103	192749000
1104	245043000
1105	204933000
1106	230696000
1107	178422000
1108	160913000
1109	189401000
1110	120479000
1111	154927000
1112	160133000
1113	125782000
1114	275870000
1115	218918000
1116	200405000
1117	284998000
1118	88479000
1119	266463000
1120	275311000
1121	117672000
1122	167010000
1123	286368000
1124	256348000
1125	193324000
1126	252614000
1127	253026000
1128	160432000
1129	84544200
1130	142077000
1131	156199000
1132	253390000
1133	238609000
1134	72949500
1135	170002000
1136	198284000
1137	69241700
1138	136057000
1139	170673000
1140	270040000
1141	168109000
1142	128184000
1143	251643000
1144	207443000
1145	156200000
1146	231697000
1147	139136000
1148	275328000
1149	178159000
1150	337097000
1151	269970000
1152	178638000
1153	153568000
1154	255208000
1155	220883000
1156	312329000
1157	95365100
1158	43587700
1159	134144000
1160	153242000
1161	160362000
1162	136086000
1163	134678000
1164	198249000
1165	173408000
1166	202693000
1167	180341000
1168	286965000
1169	268873000
1170	160520000
1171	217652000
1172	212330000
1173	204358000
1174	168973000
1175	118982000
1176	250285000
1177	343830000
1178	264250000
1179	102497000
1180	132249000
1181	215726000
1182	240091000
1183	300924000
1184	141502000
1185	104682000
1186	204669000
1187	137304000
1188	329842000
1189	319123000
1190	91954400
1191	126938000
1192	125068000
1193	109500000
1194	180168000
1195	124157000
1196	139497000
1197	197871000
1198	285922000
1199	146999000
1200	442976000
1201	174464000
1202	66687100
1203	169817000
1204	166511000
1205	145546000
1206	269686000
1207	126554000
1208	249508000
1209	190321000
1210	169604000
1211	193953000
1212	162090000
1213	250687000
1214	174841000
1215	243317000
1216	184751000
1217	155591000
1218	253447000
1219	154557000
1220	324716000
1221	330115000
1222	150101000
1223	272735000
1224	202411000
1225	200556000
1226	295773000
1227	165516000
1228	95654800
1229	179816000
1230	190370000
1231	244119000
1232	172141000
1233	323878000
1234	314084000
1235	131693000
1236	131581000
1237	222581000
1238	164232000
1239	94370900
1240	143962000
1241	231854000
1242	163780000
1243	105139000
1244	178154000
1245	215051000
1246	280501000
1247	89715900
1248	242225000
1249	283701000
1250	223929000
1251	177206000
1252	109075000
1253	87349200
1254	282940000
1255	232267000
1256	192974000
1257	116628000
1258	240950000
1259	194421000
1260	152310000
1261	227362000
1262	222698000
1263	300998000
1264	165329000
1265	204694000
1266	160929000
1267	104473000
1268	166285000
1269	44752700
1270	150124000
1271	205401000
1272	144960000
1273	264989000
1274	216480000
1275	114203000
1276	189091000
1277	208294000
1278	218308000
1279	64648300
1280	118357000
1281	188896000
1282	91219300
1283	233674000
1284	154052000
1285	179686000
1286	138527000
1287	212346000
1288	197275000
1289	126977000
1290	221133000
1291	5.98385e+06
1292	240051000
1293	177678000
1294	311185000
1295	47022400
1296	295722000
1297	177304000
1298	203633000
1299	219199000
1300	190521000
1301	100964000
1302	194255000
1303	310621000
1304	311934000
1305	53429400
1306	85912400
1307	255039000
1308	305239000
1309	171298000
1310	172812000
1311	191345000
1312	174611000
1313	188550000
1314	151236000
1315	332532000
1316	227421000
1317	256472000
1318	246292000
1319	149483000
1320	315593000
1321	121095000
1322	255655000
1323	263004000
1324	181014000
1325	169961000
1326	315635000
1327	186433000
1328	290025000
1329	238342000
1330	173633000
1331	252582000
1332	260612000
1333	234779000
1334	168474000
1335	212597000
1336	312041000
1337	208912000
1338	176941000
1339	118988000
1340	269530000
1341	198308000
1342	118138000
1343	304265000
1344	92467800
1345	192678000
1346	209367000
1347	200519000
1348	249200000
1349	283279000
1350	314827000
1351	214082000
1352	171957000
1353	307688000
1354	265941000
1355	202701000
1356	196274000
1357	184233000
1358	168383000
1359	181338000
1360	279912000
1361	240050000
1362	248759000
1363	214134000
1364	289150000
1365	179875000
1366	148847000
1367	159057000
1368	122083000
1369	88569600
1370	93437100
1371	98541700
1372	225190000
1373	333974000
1374	354803000
1375	233948000
1376	238764000
1377	188054000
1378	136157000
1379	144829000
1380	46515800
1381	137396000
1382	128189000
1383	229638000
1384	109200000
1385	268085000
1386	242202000
1387	35413500
1388	205828000
1389	171751000
1390	265733000
1391	220778000
1392	193714000
1393	209167000
1394	72214500
1395	305268000
1396	80340300
1397	207236000
1398	184687000
1399	199935000
1400	84722000
1401	145724000
1402	182263000
1403	210407000
1404	159350000
1405	209964000
1406	232274000
1407	216742000
1408	90828900
1409	318512000
1410	212304000
1411	166055000
1412	152883000
1413	210788000
1414	243195000
1415	346667000
1416	227916000
1417	229864000
1418	126439000
1419	215181000
1420	155045000
1421	170969000
1422	125092000
1423	136251000
1424	211115000
1425	212679000
1426	263520000
1427	134838000
1428	118933000
1429	242906000
1430	196185000
1431	223461000
1432	175499000
1433	185288000
1434	82729100
1435	99098500
1436	189147000
1437	212122000
1438	250327000
1439	282959000
1440	265729000
1441	109431000
1442	213158000
1443	194596000
1444	316966000
1445	302450000
1446	239199000
1447	164771000
1448	253032000
1449	202184000
1450	204365000
1451	68487000
1452	171387000
1453	231547000
1454	203183000
1455	287466000
1456	164817000
1457	215201000
1458	360374000
1459	238169000
1460	87003200
1461	156845000
1462	210136000
1463	115986000
1464	167533000
1465	275095000
1466	249855000
1467	311467000
1468	144676000
1469	277336000
1470	117666000
1471	309820000
1472	280782000
1473	234788000
1474	29264100
1475	122391000
1476	200888000
1477	236982000
1478	175059000
1479	215022000
1480	215852000
1481	163505000
1482	61638700
1483	191543000
1484	259458000
1485	150876000
1486	130113000
1487	178432000
1488	285792000
1489	246731000
1490	197894000
1491	175424000
1492	97620800
1493	198972000
1494	236889000
1495	202949000
1496	119393000
1497	237080000
1498	218978000
1499	220180000
1500	177850000
1501	167776000
1502	338230000
1503	210879000
1504	193348000
1505	261767000
1506	268592000
1507	121509000
1508	232263000
1509	30632700
1510	236680000
1511	171287000
1512	284516000
1513	188449000
1514	344175000
1515	227383000
1516	125543000
1517	216763000
1518	132001000
1519	125083000
1520	222333000
1521	302383000
1522	222114000
1523	241578000
1524	234675000
1525	225467000
1526	275043000
1527	246153000
1528	176787000
1529	201061000
1530	271556000
1531	127682000
1532	270022000
1533	282687000
1534	194225000
1535	353021000
1536	217603000
1537	175997000
1538	240444000
1539	125943000
1540	164384000
1541	121419000
1542	177057000
1543	283734000
1544	287956000
1545	198525000
1546	188821000
1547	310338000
1548	216445000
1549	105917000
1550	251335000
1551	169051000
1552	199046000
1553	189455000
1554	205618000
1555	217322000
1556	195619000
1557	72420700
1558	237308000
1559	86725900
1560	229008000
1561	242394000
1562	234325000
1563	336842000
1564	205263000
1565	157816000
1566	277417000
1567	202960000
1568	190050000
1569	120493000
1570	167573000
1571	287198000
1572	219705000
1573	225227000
1574	245579000
1575	202264000
1576	193059000
1577	156531000
1578	314354000
1579	317925000
1580	79599600
1581	317161000
1582	305185000
1583	88197400
1584	229687000
1585	266085000
1586	236413000
1587	157398000
1588	148274000
1589	197354000
1590	108398000
1591	214910000
1592	132705000
1593	254193000
1594	227169000
1595	215560000
1596	224436000
1597	166623000
1598	275475000
1599	223788000
1600	231335000
1601	172727000
1602	120588000
1603	131070000
1604	254265000
1605	332999000
1606	169922000
1607	345416000
1608	350762000
1609	340666000
1610	87029700
1611	268710000
1612	161288000
1613	91203700
1614	187421000
1615	278959000
1616	123591000
1617	302424000
1618	345393000
1619	153228000
1620	182551000
1621	266937000
1622	122509000
1623	104159000
1624	278596000
1625	258225000
1626	140384000
1627	286638000
1628	220428000
1629	230856000
1630	164763000
1631	234543000
1632	298092000
1633	284723000
1634	263568000
1635	179361000
1636	247963000
1637	181524000
1638	259414000
1639	61279800
1640	87017200
1641	275088000
1642	173253000
1643	216302000
1644	254855000
1645	63940300
1646	135004000
1647	167768000
1648	176435000
1649	154077000
1650	99591600
1651	228440000
1652	233780000
1653	151390000
1654	184514000
1655	131594000
1656	257196000
1657	190153000
1658	253153000
1659	248457000
1660	357963000
1661	184132000
1662	194978000
1663	258837000
1664	145961000
1665	258616000
1666	142562000
1667	229323000
1668	301905000
1669	189218000
1670	160488000
1671	68838700
1672	247033000
1673	284449000
1674	291175000
1675	104418000
1676	210801000
1677	248081000
1678	195960000
1679	217898000
1680	236316000
1681	263317000
1682	203932000
1683	216875000
1684	119166000
1685	338554000
1686	183610000
1687	255400000
1688	218830000
1689	213734000
1690	182470000
1691	299850000
1692	256330000
1693	244772000
1694	228168000
1695	261875000
1696	207586000
1697	268481000
1698	250573000
1699	280325000
1700	230374000
1701	198674000
1702	224926000
1703	118660000
1704	154076000
1705	322537000
1706	172439000
1707	330707000
1708	80144700
1709	128138000
1710	299032000
1711	302515000
1712	203266000
1713	191776000
1714	167373000
1715	146947000
1716	203058000
1717	195600000
1718	303958000
1719	81978000
1720	89666400
1721	335839000
1722	177216000
1723	258797000
1724	199640000
1725	191343000
1726	176615000
1727	169786000
1728	273454000
1729	293397000
1730	175696000
1731	187579000
1732	252165000
1733	387758000
1734	330146000
1735	190627000
1736	150237000
1737	199744000
1738	284899000
1739	156751000
1740	207862000
1741	223981000
1742	141957000
1743	180968000
1744	178530000
1745	355039000
1746	274669000
1747	121579000
1748	197281000
1749	280811000
1750	147233000
1751	262505000
1752	389636000
1753	6.20674e+06
1754	242775000
1755	136729000
1756	232399000
1757	383012000
1758	282001000
1759	228060000
1760	285684000
1761	200556000
1762	260503000
1763	174574000
1764	167233000
1765	131464000
1766	248295000
1767	200505000
1768	100252000
1769	197976000
1770	192416000
1771	339787000
1772	266032000
1773	305071000
1774	191224000
1775	234096000
1776	179280000
1777	259285000
1778	259049000
1779	201982000
1780	334406000
1781	232209000
1782	230906000
1783	153653000
1784	95889500
1785	290741000
1786	361966000
1787	271544000
1788	247356000
1789	206403000
1790	278789000
1791	150899000
1792	174858000
1793	238083000
1794	200717000
1795	215925000
1796	56042700
1797	144413000
1798	177912000
1799	328237000
1800	353018000
1801	264208000
1802	202935000
1803	284746000
1804	265612000
1805	25276500
1806	125594000
1807	145430000
1808	290848000
1809	182224000
1810	219291000
1811	157650000
1812	215638000
1813	198434000
1814	132988000
1815	134116000
1816	229325000
1817	132360000
1818	198465000
1819	240636000
1820	213815000
1821	80664200
1822	137509000
1823	264809000
1824	104866000
1825	176086000
1826	234211000
1827	146221000
1828	157617000
1829	152704000
1830	229645000
1831	305019000
1832	241113000
1833	244635000
1834	248315000
1835	156352000
1836	183167000
1837	187523000
1838	169704000
1839	190738000
1840	220921000
1841	225400000
1842	175501000
1843	89859700
1844	240470000
1845	319586000
1846	142914000
1847	230837000
1848	210525000
1849	121346000
1850	186565000
1851	189164000
1852	222365000
1853	262764000
1854	282457000
1855	280883000
1856	187529000
1857	295007000
1858	274212000
1859	134463000
1860	338072000
1861	228335000
1862	87248400
1863	180145000
1864	218041000
1865	148641000
1866	209828000
1867	182862000
1868	126903000
1869	60727100
1870	219160000
1871	248514000
1872	203831000
1873	162807000
1874	163348000
1875	28016600
1876	240519000
1877	182047000
1878	287353000
1879	293723000
1880	205941000
1881	240595000
1882	259738000
1883	129097000
1884	148807000
1885	152295000
1886	262604000
1887	132224000
1888	222655000
1889	163879000
1890	341521000
1891	362451000
1892	88590700
1893	251321000
1894	218926000
1895	278497000
1896	268616000
1897	182290000
1898	267218000
1899	181743000
1900	252829000
1901	194835000
1902	118711000
1903	166282000
1904	51835000
1905	271499000
1906	280983000
1907	148673000
1908	236529000
1909	184189000
1910	142577000
1911	273364000
1912	264338000
1913	285156000
1914	228367000
1915	325854000
1916	235834000
1917	290351000
1918	141710000
1919	78655100
1920	232545000
1921	242110000
1922	280867000
1923	174842000
1924	139331000
1925	54683500
1926	195945000
1927	101290000
1928	51278000
1929	357897000
1930	320575000
1931	224689000
1932	162432000
1933	154982000
1934	271651000
1935	171785000
1936	107345000
1937	218045000
1938	195126000
1939	244515000
1940	105147000
1941	250486000
1942	195403000
1943	226634000
1944	151244000
1945	157288000
1946	173444000
1947	306255000
1948	116029000
1949	181133000
1950	98118500
1951	330127000
1952	262167000
1953	135416000
1954	162099000
1955	222837000
1956	230336000
1957	102317000
1958	260654000
1959	92549200
1960	236996000
1961	127130000
1962	144338000
1963	101399000
1964	261701000
1965	190778000
1966	197554000
1967	136096000
1968	190495000
1969	249674000
1970	228825000
1971	340720000
1972	341686000
1973	139146000
1974	227184000
1975	250490000
1976	171799000
1977	284717000
1978	125337000
1979	270508000
1980	142735000
1981	122222000
1982	192702000
1983	169363000
1984	287475000
1985	165330000
1986	242148000
1987	139199000
1988	309361000
1989	213648000
1990	156586000
1991	243460000
1992	221146000
1993	278591000
1994	201955000
1995	214257000
1996	151940000
1997	104091000
[truncated: 8,007 more rows]
