# Supplementary material for: Probabilistic Carbon Analysis of Pakistan’s Bridges Unveils the Urgent Needs of Overdesign Optimization and Policy Transformation
Source: Research (Wash D C). 2026 Mar 3;7:1175. doi: 10.34133/research.1175 (PMC12953927; doi:10.34133/research.1175)
Supplement: Supplementary 1 — Figs. S1 to S6 Data S1 to S9 [file research.1175.f1.zip › Supplementary Data S4_Engineering Sheet.xlsx]

## Sheet: Enginnering Sheet
ENGINEER'S SHEET
BILL NO. 4F: STRUCTURES (BRIDGES & FLYOVERS)
			BR-01	BR-02	BR-03	BR-04	BR-05	BR-06	BR-07	BR-08	BR-09	BR-10	BR-11	BR-12	BR-13	BR-14	BR-15	BR-16	BR-17	BR-18	BR-19	BR-20	BR-21	BR-22	BR-23	BR-24	BR-25	BR-26	FLY-01	FLY-02	FLY-03	FLY-04	FLY-05	FLY-06	FLY-07	FLY-08	FLY-09	FLY-10	FLY-11	FLY-12	FLY-13	FLY-14	FLY-15	FLY-16	FLY-17	FLY-18	FLY-19	FLY-20	FLY-21
Pay Item No.	Item Description	Unit	9+767 to 9+907	14+015 to 14+215	21+043 to 21+218	21+683 to 21+713	25+200 to 26+730	30+240 to 30+280	41+364 to 41+444	45+210 to 45+255	53+930 to 54+000	56+107 to 56+467	58+110 to 58+350	58+883 to 59+123	61+495 to 61+695	62+109 to 62+249	62+287 to 62+367	62+431 to 62+511	62+851 to 62+991	68+736 to 68+816	69+015 to 69+120	73+347 to 73+707	75+000 to 75+160	85+596 to 85+836	86+475 to 86+675	90+320 to 90+600	92+986 to 93+186	97+510 to 97+710	2+179	63+543	64+564	65+191	66+775	69+500	70+357	77+458	80+962	82+513	82+828	85+091	89+062	93+923	95+157	95+668	96+768	100+409	103+330	103+860	106+998
107a	Structural excavation in common material.	C.M	252	262.145	356.24	1317.13	252	523.091	252	353.49	252	1965.6	982.8	2394	262.145	327.6	655.2	655.2	1033.2	252	1033.2	982.8	330.816	378	282.792	1430.76	655.2	262.145	89.6	89.6	89.6	89.6	268.8	268.8	268.8	268.8	268.8	268.8	89.6	89.6	89.6	89.6	89.6	89.6	89.6	89.6	179.2	124	89.6
107d	Granular backfill	C.M	315	327.681	445.3	987.848	315	732.328	315	494.886	315	315	315	567	315	315	315	315	441	315	441	315	318.093	315	353.49	463.671	315	327.681	112	112	112	112	201.6	201.6	201.6	201.6	201.6	201.6	112	112	112	112	112	112	112	112	224	155	112
107e	Common back fill	C.M	567	983.043	801.54	1481.77	567	941.564	567	636.282	567	567	819	819	441	567	441	441	567	441	567	504	572.567	504	636.282	596.148	567	851.971	156.8	156.8	156.8	156.8	246.4	246.4	246.4	246.4	246.4	246.4	156.8	156.8	156.8	156.8	156.8	156.8	156.8	156.8	313.6	217	156.8
	Cast-in-place concrete piles dia as per drawings (excluding reinforcement).
a	Test piles dia as per drawings (excluding reinforcement)
407d3	Cast in Place concrete piles upto 1.1-1.5 M dia in Normal soil (Boring only)	M	30	32.5	30	15	90	15	30	15	30	30	30	32.5	30	30	30	30	30	30	30	30	30	30	30	30	30	30	25	25	25	25	28	28	28	28	28	28	25	25	25	25	25	25	25	25	28	30	25
407d4	Cast in Place concrete piles upto 1.1-1.5 M dia in Gravel strata (Boring only)	M	30	32.5	30	15	90	15	30	15	30	30	30	32.5	30	30	30	30	30	30	30	30	30	30	30	30	30	30	25	25	25	25	28	28	28	28	28	28	25	25	25	25	25	25	25	25	28	30	25
407d5	Cast in Place concrete piles upto 1.6-2 M dia in Normal soil (Boring only)	M
407d6	Cast in Place concrete piles upto 1.6-1.2 M dia in Gravel strata (Boring only)	M
401a3(i)	Concrete class A3 underground in piles	C.M	67.824	73.476	67.824	33.912	203.472	33.912	67.824	33.912	67.824	86.8995	67.824	73.476	67.824	67.824	67.824	67.824	67.824	67.824	67.824	86.8995	67.824	67.824	67.824	67.824	67.824	67.824	56.5	56.5	56.5	56.5	63.28	63.28	63.28	63.28	63.28	63.28	56.5	56.5	56.5	56.5	56.5	56.5	56.5	56.5	63.28	67.8	56.5
b	working piles dia as per drawings (excluding reinforcement.)
407d3	Cast in Place concrete piles upto 1.1-1.5 M dia in Normal soil (Boring only)	M	960	830	720	600	8520	300	360	300	360	2280	1440	2200	720	600	540	360	960	360	960	1740	780	840	720	1680	1080	780	75	75	75	75	224	224	224	224	224	224	75	75	75	75	75	75	75	75	168	90	75
407d4	Cast in Place concrete piles upto 1.1-1.5 M dia in Gravel strata (Boring only)	M	960	830	720	600	8520	300	360	300	360	2280	1440	2200	720	600	540	360	960	360	960	1740	780	840	720	1680	1080	780	112.5	112.5	112.5	112.5	266	266	266	266	266	266	112.5	112.5	112.5	112.5	112.5	112.5	112.5	112.5	252	135	112.5
407d5	Cast in Place concrete piles upto 1.6-2 M dia in Normal soil (Boring only)	M
407d6	Cast in Place concrete piles upto 1.6-1.2 M dia in Gravel strata (Boring only)	M
401a3(i)	Concrete class A3 underground in piles	C.M	1356.48	1876.46	1627.78	1356.48	19262	678.24	813.888	678.24	813.888	5459.83	2633.83	4973.76	1627.78	1509.08	1013.59	966.492	2170.27	813.888	1891.54	3933.79	1556.18	1899.07	1627.78	1413	2027.18	1763.42	254.34	254.34	254.34	254.34	886.2	886.2	886.2	886.2	886.2	886.2	254.34	254.34	254.34	254.34	254.34	254.34	254.34	254.34	569.722	305.208	254.34
401a1ii	Concrete Class A1 on ground (Barrier, Approach Slab, Sleeper Slab)		218.173	280.867	285.501	167.563	1597.05	171.048	158.653	133.565	148.733	436.413	317.373	317.373	277.693	218.173	158.653	158.653	218.173	158.653	183.453	436.413	238.787	317.373	287.325	361.106	277.693	280.867	59.9198	59.9198	59.9198	59.9198	57.5198	57.5198	57.5198	57.5198	57.5198	57.5198	59.9198	59.9198	59.9198	59.9198	59.9198	59.9198	59.9198	59.9198	134.88	68.781	59.9198
401a3ii	Concrete Class A3 on ground (Slab,Wing walls, Back walls,Shear keys, Ear wall,Bearing Pad Pedestal)	C.M	138.444	153.811	193.619	269.754	455.637	167.026	118.454	130.276	118.454	206.667	161.685	241.195	150.065	138.444	118.454	118.454	178.199	118.454	184.578	206.667	139.297	161.685	161.435	10.045	150.065	153.811	89.2187	89.2187	89.2187	89.2187	115.019	115.019	115.019	115.019	115.019	115.019	89.2187	89.2187	89.2187	89.2187	89.2187	89.2187	89.2187	89.2187	178.437	101.394	89.2187
401a3i	Concrete Class A3 underground (Pile Caps, abutment wall foundation/ footing,Retaining wall footing)	C.M				987.848		0		0		1474.2	737.1	1795.5		0			245.7		469.67	737.1	248.112	0	0	685.57	491.4		0	0	0	0	0	0	0	0	0	0	0	0	0	0	0	0	0	0	0	0	0
401a3iii	Concrete Class A3 Elevated (Columns,Piers Transome,Abutment Transome,Abutment walls,Shafts,Diaphrams,Deck slabs,Retaining wall,counter fort wall)	C.M	2228.7	2903.05	2894.3	1399.63	20665.9	771.518	1099.15	741.745	1083.17	7533.82	3841.84	4329.23	2886.5	2247.25	1213.1	1311.34	2531.22	1074.83	1978.61	5903.92	2254.11	3480.21	2721.66	226.412	3080.89	2781.16	324.017	324.017	324.017	324.017	512.202	512.202	512.202	512.202	512.202	512.202	324.017	324.017	324.017	324.017	324.017	324.017	324.017	324.017	725.53	399.985	324.017
401gv	Precast Concrete Class D2 (Prestressed Concrete Girders)	C.M	1895.58	3310.39	2331.68	316.708	19366.8	653.387	3317.07	789.211	2369.47	5970.73	3980.49	3980.49	3317.07	1895.58	3317.07	3317.07	1895.58	3317.07	1421.68	5970.73	2653.66	3980.49	3290.33	3980.49	3317.07	3310.39	215.184	215.184	215.184	215.184	215.184	215.184	215.184	215.184	215.184	215.184	215.184	215.184	215.184	215.184	215.184	215.184	215.184	215.184	441.573	349.143	215.184
401gii	Precast Concrete Class A3 (R.c.c Beam Girder)
401f	Lean concrete	C.M	31.605	32.9365	45.2865	56.1545	31.605	53.4546	31.605	35.6464	31.605	31.605	31.605	31.605	31.605	31.605	31.605	31.605	31.605	31.605	31.605	31.605	31.9297	31.605	35.6464	33.3053	31.605	32.9365	11.13	11.13	11.13	11.13	11.13	11.13	11.13	11.13	11.13	11.13	11.13	11.13	11.13	11.13	11.13	11.13	11.13	11.13	22.26	15.855	11.13
404b	Reinforcement as per AASHTO M31.Grade 60.	TON	954.394	1372.39	1183.21	827.996	10192.6	398.28	822.917	406.012	697.736	3529.7	1917.53	2697.7	1321.12	986.235	882.62	888.387	1225.94	818.54	1067.62	2826.83	1151.31	1567.94	1291.81	2125.59	1526.92	1327.15	163.712	163.712	163.712	163.712	330.746	330.746	330.746	330.746	330.746	330.746	163.712	163.712	163.712	163.712	163.712	163.712	163.712	163.712	348.973	213.85	163.712
404h	Reinforcement as per ASTM-A-36 Structural Shape (for bearing steel/sole plats)	TON	0.3768	0.58875	0.471	0.0942	4.0035	0.11775	0.2355	0.11775	0.2355	1.05975	0.7065	0.7065	0.58875	0.3768	0.2355	0.2355	0.3768	0.2355	0.2826	1.05975	0.3768	0.7065	0.58875	0.7065	0.58875	0.58875	0.0942	0.0942	0.0942	0.0942	0.0942	0.0942	0.0942	0.0942	0.0942	0.0942	0.0942	0.0942	0.0942	0.0942	0.0942	0.0942	0.0942	0.0942	0.1884	0.0942	0.0942
405a	Pre-stressing wiring strands 3/8"-1/2" DIA complete in all respects	TON	86.8062	136.598	98.208	14.5564	872.522	26.8844	136.933	35.5837	100.161	246.48	164.32	164.32	136.933	86.8062	136.933	136.933	86.8062	136.933	65.1046	246.48	109.279	164.32	135.594	164.32	136.933	136.598	11.4948	11.4948	11.4948	11.4948	11.4948	11.4948	11.4948	11.4948	11.4948	11.4948	11.4948	11.4948	11.4948	11.4948	11.4948	11.4948	11.4948	11.4948	19.7792	7.82827	11.4948
405b	Launching of girders	TON	4738.94	8275.97	5829.2	791.769	48416.9	1633.47	8292.69	1973.03	5923.67	14926.8	9951.22	9951.22	8292.69	4738.94	8292.69	8292.69	4738.94	8292.69	3554.2	14926.8	6634.15	9951.22	8225.83	9951.22	8292.69	8275.97	537.96	537.96	537.96	537.96	537.96	537.96	537.96	537.96	537.96	537.96	537.96	537.96	537.96	537.96	537.96	537.96	537.96	537.96	1103.93	872.857	537.96
406ai	Approved Filler Board 20mm thick with poly sulphide sealant as per drawings & specification	S.M	21.672	22.585	31.0536	38.5059	21.672	36.6546	21.672	24.4433	21.672	21.672	21.672	21.672	21.672	21.672	21.672	21.672	21.672	21.672	21.672	21.672	21.8947	21.672	24.4433	22.8379	21.672	22.585	7.416	7.416	7.416	7.416	7.416	7.416	7.416	7.416	7.416	7.416	7.416	7.416	7.416	7.416	7.416	7.416	7.416	7.416	14.832	10.656	7.416
406aii	Bitumen imprignated Filler Board 10mm thick with poly sulphide sealant as per drawings & specification	S.M	40.0478	49.4995	49.4995	11.6928	323.598	11.6928	21.1445	11.6928	21.1445	87.3062	58.9512	58.9512	49.4995	40.0478	21.1445	21.1445	40.0478	21.1445	30.5962	87.3062	40.0478	58.9512	49.4995	68.4029	49.4995	49.4995	8.23092	8.23092	8.23092	8.23092	8.23092	8.23092	8.23092	8.23092	8.23092	8.23092	8.23092	8.23092	8.23092	8.23092	8.23092	8.23092	8.23092	8.23092	16.4618	8.23092	8.23092
406ei	Elastomeric Bearing Pads (According to size & thickness)-Imported (Asian Make) or equivalent as per drawings and sepecification or as directed by the Engineer	Cu.cm	1264800	1581000	1581000	316200	7694200	316200	1581000	316200	1581000	2845800	1897200	1897200	1581000	1264800	1581000	1581000	1264800	1581000	948600	2845800	1264800	1897200	1581000	1897200	1581000	1581000	210800	210800	210800	210800	210800	210800	210800	210800	210800	210800	210800	210800	210800	210800	210800	210800	210800	210800	210800	297600	210800
406i	Placing and fixing Neoprene Bearing Strip/sheet thickness as per drawings & specification	Cu.cm	180600	188209	258780	320883	180600	305455	180600	203694	180600	180600	180600	180600	180600	180600	180600	180600	180600	180600	180600	180600	182456	180600	203694	190316	180600	188209	61800	61800	61800	61800	61800	61800	61800	61800	61800	61800	61800	61800	61800	61800	61800	61800	61800	61800	123600	88800	61800
407j1	Proof Load Test upto 360 Ton on working piles	Each
407k1	Proof Load Test upto 550 Ton on working piles	Each																											3	3	3	3	3	3	3	3	3	3	3	3	3	3	3	3	3	3	3	3	3
407l	Pile Load Test upto 800 Ton on Test piles	Each																											1	1	1	1	1	1	1	1	1	1	1	1	1	1	1	1	1	1	1	1	1
407l1	Proof Load Test upto 800 Ton on working piles	Each	5	6	6	2	35	2	3	2	3	10	7	7	6	5	3	3	5	3	4	10	5	7	6	8	6	6
407u	Pile Load Test upto 1200 Ton on Test piles	Each	1	1	1	1	1	1	1	1	1	1	1	1	1	1	1	1	1	1	1	1	1	1	1	1	1	1
407n	Permenant 10mm Steel Lining for Piles as shown in drawings complete in all repects	TON					501.065
SP-407v	High strain Dynamic Load Test up to 1200 Ton on Test piles complete in all respect as per drawings and specfication	Each
SP-407x	High strain Dynamic Load Test up to 1500 Ton on Test piles complete in all respect as per drawings and specfication	Each	1	1	1	1	2	1	1	1	1	1	1	1	1	1	1	1	1	1	1	1	1	1	1	1	1	1	1	1	1	1	1	1	1	1	1	1	1	1	1	1	1	1	1	1	1	1	1
SP-407y	Cross Hole Sonic Logging Test on working piles including G.I.pipes and grouting complete in all respect as per drawings and specification	Each	40	52	48	40	280	20	24	20	24	152	76	100	48	40	36	24	64	24	68	116	40	56	60	100	72	48	9	9	9	9	16	16	16	16	16	16	9	9	9	9	9	9	9	9	9	9	9
406cvii	Expansion Joint -Nosing-Molded Vulcanized elastomer single section (one piece,monoblock)- Imported (Asian make) or equivalent as per drawings and sepecification or as directed by the Engineer	M	157.5	196.609	267.18	109.761	1102.5	104.618	94.5	70.6979	94.5	315	220.5	220.5	189	157.5	94.5	94.5	157.5	94.5	126	315	159.046	220.5	212.094	264.955	189	196.609	33.6	33.6	33.6	33.6	33.6	33.6	33.6	33.6	33.6	33.6	33.6	33.6	33.6	33.6	33.6	33.6	33.6	33.6	67.2	46.5	33.6
509d	Grouted Rip Rap Class A	C.M	300.086	300.086	300.086	0	300.086	251.356	165.2	251.356	165.2	300.086	300.086	0	300.086	300.086	165.2	165.2	0	165.2	0	300.086	300.086	300.086	300.086	300.086	300.086	300.086	50.692	50.692	50.692	50.692	50.692	50.692	50.692	50.692	50.692	50.692	50.692	50.692	50.692	50.692	50.692	50.692	50.692	50.692	202.768	149.447	50.692
509e	Grouted Rip Rap Class B	C.M
509b	Rip Rap Class B	C.M	0	723.347	0	0	1274.78	0	618.55	0	618.55	0	0	0	723.347	0	0	0	0	618.55	0	0	0	0	723.347	0	723.347	723.347	0	0	0	0	0	0	0	0	0	0	0	0	0	0	0	0	0	0	0	0	0
509h	Filter Layer of Granular Material	C.M	181.184	632.528	181.184	70.496	838.784	149.744	411.2	149.744	411.2	632.528	632.528	0	130.04	322.88	411.2	411.2	0	411.2	0	632.528	181.184	632.528	130.04	632.528	130.04	130.04	27.968	27.968	27.968	27.968	27.968	27.968	27.968	27.968	27.968	27.968	27.968	27.968	27.968	27.968	27.968	27.968	27.968	27.968	55.936	70.924	27.968
401h	Plum Concrete																	315
201	Granular Subbase																																															465
SP-614b	G.I. drain pipes (75mm diameter ) as per drawings	M	22.4	32	28	4.8	244.8	6.4	12.8	7.2	11.2	57.6	38.4	38.4	32	22.4	12.8	12.8	22.4	12.8	16.8	57.6	25.6	38.4	32	44.8	32	32	4.8	4.8	4.8	4.8	4.8	4.8	4.8	4.8	4.8	4.8	4.8	4.8	4.8	4.8	4.8	4.8	4.8	4.8	12.8	4.8	4.8
SP-616e	PVC pipe 25 mm DIA along deck slab for dowels filled with soft bitumen as per drawings and sepcification	M	112.373	117.108	161.019	199.66	112.373	190.061	112.373	126.743	112.373	112.373	112.373	112.373	112.373	112.373	112.373	112.373	112.373	112.373	112.373	112.373	113.528	112.373	126.743	118.419	112.373	117.108	38.4533	38.4533	38.4533	38.4533	38.4533	38.4533	38.4533	38.4533	38.4533	38.4533	38.4533	38.4533	38.4533	38.4533	38.4533	38.4533	38.4533	38.4533	76.9067	55.2533	38.4533
SP-807	Construction of Overhead Steel Pedestrian Bridges including excavation,backfilling,paint and fixing Complete in all respects as per drawings and sepcifications (4 Nos)	L.S
	Soil Investigation (SP-414)	L.S
	Relocation of Railway Line Includind Temporary Bridge	L.S
	Relocation of N-5 Including Temporary Bridge	L.S
TOTAL BILL NO. 4F: STRUCTURES (BRIDGES & FLYOVERS) (RS)
[truncated: 17 more columns]
