# Supplementary material for: Probabilistic Carbon Analysis of Pakistan’s Bridges Unveils the Urgent Needs of Overdesign Optimization and Policy Transformation
Source: Research (Wash D C). 2026 Mar 3;7:1175. doi: 10.34133/research.1175 (PMC12953927; doi:10.34133/research.1175)
Supplement: Supplementary 1 — Figs. S1 to S6 Data S1 to S9 [file research.1175.f1.zip › Supplementary Data S5_Transporational Calculation.xlsx]

## Sheet: Transportation
SR No	Material
		Quantity	Units	Cement	Sand	Aggregate	Comments
1	Concrete D2	104420	m³	27410.2	27410.2	54820.5	Mix Ratio: 1:1:2, 5% wastage
			kg	39470760	43856400	120605100
2	Concrete A1	9983	m³	1497.45	2994.9	5989.8	Mix Ratio: 1:2:4, 5% wastage
			kg	2156328	4791840	13177560
3	Concrete A3	198144	m³	37827.5	56741.2	113482	Mix Ratio: 1:1.5:3, 5% wastage
			kg	5.44716e+07	9.0786e+07	1.81572e+08
4	Lean Concrete	1271	m³	133.455	400.365	800.73	Mix Ratio: 1:3:6, 5% wastage
			kg	192175	640584	1761606
5	Reinforcement G60	52172	Ton	52172000	56681000	Structural Steel in kg
6	Reinforcement ASTM-A-36	20	Ton	20000
7	Pre-stressing wiring strands	4489	Ton	4489000
8	PVC	4488	m	866.356	kg		Dia 25mm, Thickness 1.9mm, Density 1400 kg/m³
9	G-I pipes	1091	m	20060.9	kg		Dia 75mm, Thickness 2.5mm, Density 7850 kg/m³
10	Bearing Pad	53434080	cm³	1372.74	kg		400 x 425 x 77.50 mm, 3 mm thick steel plates and enclosed in rubber cover of 3 mm thick, Density (Rubber 1200 kg/m³, Steel 7850 kg/m³)
11	Filler Board 10mm	1763	m²	16149.1	kg		Thickness 10mm, Density (Filler board 80 kg/m³ , Polysulphide 1600 kg/m³, Bitumen 1300 kg/m³ )
12	Filler Board 20mm	907	m²	15092.5	kg		Thickness 20mm , Density (Filler board 80kg/m³ , Polysulphide 1600 kg/m³)
13	Steel pile Lining	501	Ton	501000	kg		Thickness 10mm
14	Neoprene Rubber	7556223	cm³	9067.47	kg		Density 1200 kg/m³
15	Rip Rap	7422	m³	13359600	kg		Density 1800 kg/m³
16	Aggregate	18506	m³	40713200	kg		Density 2200 kg/m³
17	Sand	465	m³	744000	kg		Density 1600 kg/m³
18	Expansion Joint	6697	m	399141	kg		Expansion joint system includes elastomeric strip seal (4–5 kg/m), steel reinforcement (~18.5 kg/m), anchoring concrete (36 kg/m for 100x150 mm channel), seal adhesive (0.5 kg/m), and silicone-based joint lubricant (0.1 kg/m)
19	Flyover/bridge	6986.19	m²	274208	Kg		Bridges and Flyovers: ~70% of the total formwork area, 5mm thickness, unit weight is 39.25 kg/m²
	Roadworks and Miscellaneous	14970.4	m²	161681	Kg		Roadworks and Miscellaneous: ~30% of the total formwork area, 18mm thickness, unit weight is 10.8 kg/m²
	Formwork	998028	m²	435889	kg		ASTM standards (e.g., ASTM C1729, ASTM E2126), Steel Formwork: Reusable 100 to 120 times (or more if well-maintained). Plastic/Composite Formwork: Reusable 50 to 80 times. Plywood/Wooden Formwork: Reusable 10 to 25 times (depending on quality and care)
Total			Ton	666378			Total amount of weight from all items
Closets District is Rawalpindi, Average distance is 100km
Total Fuel			L	599740			Total amount of fuel usage from all items, Litres per tonne-km 0.009 (https://doi.org/10.1007/s40996-022-00830-z)
