# Supplementary material for: Probabilistic Carbon Analysis of Pakistan’s Bridges Unveils the Urgent Needs of Overdesign Optimization and Policy Transformation
Source: Research (Wash D C). 2026 Mar 3;7:1175. doi: 10.34133/research.1175 (PMC12953927; doi:10.34133/research.1175)
Supplement: Supplementary 1 — Figs. S1 to S6 Data S1 to S9 [file research.1175.f1.zip › Supplementary Data S6_DQI criteria and scoring rules.xlsx]

## Sheet: 5-Point Pedigree Matrix
Criteria	Data Source	Data Reliability	Temporal Corellation	Geographical Correlation	Data Consistency	Sufficiency of References	Data Completeness
Data Source	5/4/3/2/1	-	-	-	-	-	-
Data Reliability	-	5/4/3/2/1	-	-	-	-	-
Temporal Corellation	-	-	5/4/3/2/1	-	-	-	-
Geographical Correlation	-	-	-	5/4/3/2/1	-	-	-
Data Consistency	-	-	-	-	5/4/3/2/1	-	-
Sufficiency of References	-	-	-	-	-	5/4/3/2/1	-
Data Completeness	-	-	-	-	-	-	5/4/3/2/1

## Sheet: 5-Point Criteria Summary
Criteria	Description	Scoring (5)	Scoring (4)	Scoring (3)	Scoring (2)	Scoring (1)
Data Source	Type of data source	LCA/LCI Inventories	Peer-Reviewed Papers	Non-peer-reviewed but credible	Thesis/Other Sources	Non-credible source
Data Reliability	Credibility of the source	DOI Links/ Journal paper	Thesis/Academic Sources	Limited review but trusted	Unreliable source	No validation or unreliable
Temporal Corellation	Recency of data	Last 5 years	5-10 years old	10-15 years old	15+ years old	Data outdated or year not provided
Geographical Correlation	Relevance of data to the study region	Region-specific data	Similar region	Limited geographical overlap	Different region	No geographical relevance
Data Consistency	Consistent units across all sources	All units consistent	Minor discrepancies in units	Moderate discrepancies	Significant discrepancies	Data not consistent
Sufficiency of References	Number of references supporting the data	20+ References	10-19 References	5-9 References	Fewer than 5 References	No references provided
Data Completeness	Availability of all emission factor data without gaps	No missing values	Minor missing values	Partial missing data	Major missing values	Significant data missing
