# Supplementary material for: Probabilistic Carbon Analysis of Pakistan’s Bridges Unveils the Urgent Needs of Overdesign Optimization and Policy Transformation
Source: Research (Wash D C). 2026 Mar 3;7:1175. doi: 10.34133/research.1175 (PMC12953927; doi:10.34133/research.1175)
Supplement: Supplementary 1 — Figs. S1 to S6 Data S1 to S9 [file research.1175.f1.zip › Supplementary Data S7_ADQI of Material.xlsx]

## Sheet: ADQI Material
Sr No	1	2	3	4	5	6	7	8	9	10	11	12	13	14	15	16	17	18	19	20	21	22	23	24	25	26	27	Total
Material	Precast Concrete Class D2	Concrete Class A1	Concrete class A3	Lean Concrete	M31.Grade 60.	ASTM-A-36 Structural Shape	Pre-stressing wiring strands 3/8"-1/2"	PVC	G.I. drain pipes	Elastomeric Bearing Pads	Bitumen (kg)	Electricity	Water	Steel	Neoprene Rubber	Formwork	Polysulphide	polypropylene	Natural Gas	Diesel	Petrol/Gasoline	Excavation	Back fill	Piles	Grouted Rip Rap	Aggregate	Sand
Data Consistency	5	5	5	5	5	5	5	5	3	5	5	5	5	5	5	4.44	5	5	5	5	5	5	5	5	4.64286	5	5	4.89196
Temporal Corellation	4.88	4.96	4.96	4.5	4.48	4.68	4.96	3.82759	4.52941	5	5	5	3.92593	4.3871	4.54545	4.16	4.85714	3.8125	4.2	3.77778	4.44	4.05263	4.38462	4.5	3.92857	4.13889	4.26923	4.45025
Data Source	4.72	4.56	4.64	4.5	4.08	4.24	4.44	3.93103	4.35294	4	4.93103	5	4.55556	4.22581	4.48485	3.76	4.57143	3.6875	3.72	3.74074	4.04	4	4	3.96154	3.64286	4	4.11538	4.21854
Data Reliability	5	4.64	4.68	5	4.92	5	4.64	4.24138	4.76471	4.5	4.93103	5	4.85185	5	4.93939	4.6	4.85714	4.5	4.4	4.2963	4.64	4.89474	4.84615	4.61538	4.64286	4.88889	4.88462	4.7472
Geographical Correlation	2.08	2.16	2.16	2.375	2.72	2.72	1.84	2.27586	2.35294	2	2	2	2	2.64516	2.39394	2.92	2.42857	2.375	2	2.11111	2.08	3	2.84615	2.69231	2.42857	3.19444	2.88462	2.39569
Sufficiency of References	5	5	5	4	5	5	5	5	4	2	5	5	5	5	5	5	3	4	5	5	5	4	4	5	4	5	5	4.59259
Data Completeness	5	5	5	4	5	5	5	5	4	2	5	5	5	5	5	5	2	4	5	5	5	4	3	5	4	5	5	4.51852
Total	4.52571	4.47429	4.49143	4.19643	4.45714	4.52	4.41143	4.18227	3.85714	3.5	4.55172	4.57143	4.33333	4.46544	4.48052	4.26857	3.81633	3.91071	4.18857	4.13228	4.31429	4.13534	4.01099	4.3956	3.89796	4.46032	4.45055	4.25925
