# Supplementary material for: Probabilistic Carbon Analysis of Pakistan’s Bridges Unveils the Urgent Needs of Overdesign Optimization and Policy Transformation
Source: Research (Wash D C). 2026 Mar 3;7:1175. doi: 10.34133/research.1175 (PMC12953927; doi:10.34133/research.1175)
Supplement: Supplementary 1 — Figs. S1 to S6 Data S1 to S9 [file research.1175.f1.zip › Supplementary Data S8_Carbon Factor ADQI.xlsx]

## Sheet: CF ADQI
Sr No	1					2					3					4					5					6					7					8					9					10
Material	Concrete D2					Concrete A1					Concrete A3					Lean Concrete					AASHTO M31 Grade 60					ASTM-A-36					Pre-stressing wiring strands					PVC					G.I. drain pipes					Elastomeric Bearing Pad
Sr No	Data Consistency	Temporal Corellation	Data Source	Data Reliability	Geographical Correlation	Data Consistency	Temporal Corellation	Data Source	Data Reliability	Geographical Correlation	Data Consistency	Temporal Corellation	Data Source	Data Reliability	Geographical Correlation	Data Consistency	Temporal Corellation	Data Source	Data Reliability	Geographical Correlation	Data Consistency	Temporal Corellation	Data Source	Data Reliability	Geographical Correlation	Data Consistency	Temporal Corellation	Data Source	Data Reliability	Geographical Correlation	Data Consistency	Temporal Corellation	Data Source	Data Reliability	Geographical Correlation	Data Consistency	Temporal Corellation	Data Source	Data Reliability	Geographical Correlation	Data Consistency	Temporal Corellation	Data Source	Data Reliability	Geographical Correlation	Data Consistency	Temporal Corellation	Data Source	Data Reliability
1	5	5	5	5	2	5	5	5	5	2	5	5	5	5	2	5	5	5	5	2	5	5	5	5	2	5	5	5	5	2	5	5	5	5	2	5	3	5	4	3	3	4	4	5	3	5	5	4	4
2	5	5	4	5	2	5	5	2	3	2	5	4	2	3	2	5	5	5	5	2	5	5	5	5	2	5	5	5	5	2	5	5	5	4	1	5	3	2	4	3	3	4	4	5	3	5	5	4	5
3	5	5	4	5	1	5	5	5	5	2	5	5	5	5	2	5	5	5	5	2	5	4	4	5	2	5	5	5	5	2	5	5	5	3	2	5	5	3	5	3	3	5	4	5	3	5	5	5	5
4	5	5	4	5	2	5	5	5	5	2	5	5	5	5	2	5	5	5	5	2	5	5	4	5	3	5	5	4	5	3	5	5	5	3	2	5	4	4	5	3	3	4	4	5	3	5	5	3	4
5	5	3	4	5	2	5	5	5	5	2	5	5	5	4	3	5	5	5	5	2	5	5	4	5	3	5	5	5	5	2	5	4	3	3	2	5	3	3	3	2	3	4	4	5	3	5	5	4	4.5
6	5	4	4	5	2	5	4	4	5	2	5	5	5	4	3	5	5	5	5	2	5	5	5	5	2	5	5	4	5	3	5	5	4	5	1	5	3	4	5	2	3	5	5	5	2	4.1
7	5	5	5	5	3	5	5	5	5	3	5	5	5	5	2	5	5	5	5	2	5	3	4	5	3	5	5	4	5	3	5	5	4	5	1	5	3	4	3	2	3	5	5	5	2
8	5	5	5	5	3	5	5	5	5	3	5	5	5	5	2	5	5	5	5	2	5	3	4	5	3	5	5	4	5	3	5	5	4	5	1	5	3	4	3	2	3	5	5	5	2
9	5	5	5	5	3	5	5	5	5	3	5	5	5	5	2	5	5	5	5	2	5	4	4	5	2	5	5	4	5	3	5	5	4	5	2	5	3	3	3	2	3	5	5	5	2
10	5	5	5	5	2	5	5	5	5	2	5	5	5	5	2	5	3	3	5	4	5	3	4	5	3	5	5	4	5	3	5	5	4	5	2	5	4	5	3	2	3	5	5	5	2
11	5	5	5	5	2	5	5	5	5	2	5	5	5	5	2	5	4	4	5	3	5	3	4	5	3	5	5	4	5	3	5	5	4	5	2	5	5	3	3	2	3	5	5	5	2
12	5	5	5	5	2	5	5	5	5	2	5	5	5	5	2	5	4	4	5	2	5	5	4	5	3	5	5	4	5	3	5	5	4	5	2	5	5	5	5	2	3	5	5	5	2
13	5	5	5	5	2	5	5	5	5	2	5	5	5	5	2	5	3	4	5	3	5	4	4	5	3	5	5	4	5	3	5	5	4	5	2	5	5	5	5	2	3	5	5	5	2
14	5	5	5	5	2	5	5	5	5	2	5	5	5	5	2	5	3	4	5	3	5	5	4	5	3	5	5	4	5	3	5	5	4	5	2	5	5	4	3	2	3	5	4	5	3
15	5	5	5	5	2	5	5	5	5	2	5	5	5	5	2	5	5	4	5	3	5	5	4	5	3	5	4	4	5	3	5	5	5	3	2	5	1	4	5	2	3	5	4	5	2
16	5	5	5	5	2	5	5	5	5	2	5	5	5	5	2	5	5	4	5	2	5	5	4	5	3	5	4	4	5	3	5	5	4	5	2	5	4	4	5	2	3	4	3	3	2
17	5	5	5	5	2	5	5	5	5	2	5	5	5	5	2	5	4.5	4.5	5	2.375	5	5	4	5	3	5	4	4	5	3	5	5	4	5	2	5	4	4	5	2	3	2	3	3	2
18	5	5	4	5	2	5	5	4	5	3	5	5	2	3	2	4.275					5	5	4	5	3	5	4	4	5	3	5	5	4	5	2	5	4	4	5	2	3	4.52941	4.35294	4.76471	2.35294
19	5	5	4	5	2	5	5	3	3	2	5	5	2	3	2						5	5	4	5	3	5	4	4	5	3	5	5	5	5	2	5	4	4	5	2	3.8
20	5	5	5	5	2	5	5	3	3	2	5	5	5	5	2						5	5	4	5	3	5	4	4	5	3	5	5	5	5	2	5	2	3	3	3
21	5	5	5	5	2	5	5	3	2	2	5	5	5	5	2						5	5	4	5	3	5	4	4	5	3	5	5	5	5	2	5	2	3	3	3
22	5	5	5	5	2	5	5	5	5	2	5	5	5	5	2						5	5	4	5	3	5	4	4	5	3	5	5	5	5	2	5	4	4	5	3
23	5	5	5	5	2	5	5	5	5	2	5	5	5	5	2						5	5	4	5	3	5	5	4	5	2	5	5	5	5	2	5	5	4	5	2
24	5	5	5	5	2	5	5	5	5	2	5	5	5	5	2						5	4	4	5	2	5	5	5	5	2	5	5	5	5	2	5	4	4	5	2
25	5	5	5	5	2	5	5	5	5	2	5	5	5	5	2						5	4	3	3	2	5	5	5	5	2	5	5	5	5	2	5	3	4	4	2
Each Total	5	4.88	4.72	5	2.08	5	4.96	4.56	4.64	2.16	5	4.96	4.64	4.68	2.08						5	4.48	4.08	4.92	2.72	5	4.68	4.24	5	2.72	5	4.96	4.44	4.64	1.84	5	5	4	4	2
	Total			4.336		4.264					4.272										4.24					4.328					4.176					5	5	5	5	2
																																				5	5	5	5	2
																																				5	5	4	5	3
																																				5	3.82759	3.93103	4.24138	2.27586
																																				3.85517
[truncated: 86 more columns]
