# Supplementary material for: Probabilistic Carbon Analysis of Pakistan’s Bridges Unveils the Urgent Needs of Overdesign Optimization and Policy Transformation
Source: Research (Wash D C). 2026 Mar 3;7:1175. doi: 10.34133/research.1175 (PMC12953927; doi:10.34133/research.1175)
Supplement: Supplementary 1 — Figs. S1 to S6 Data S1 to S9 [file research.1175.f1.zip › Supplementary Data S9_AD&KS.xlsx]

## Sheet: Statistics Fit for All Material
Material	Distribution	AD_stat	AD_crit_5%	KS_stat	KS_p	AIC
Material 1	norm	0.294633	0.703	0.0944736	0.963555	286.456
	lognorm			0.0944752	0.963549	288.457
	gamma			0.103757	0.925223	288.826
	uniform			0.273939	0.0377977	292.808
	beta			0.103963	0.924192	290.092
	triang			0.159435	0.498932	288.697
Material 2	norm	0.370404	0.703	0.0951395	0.961343	274.813
	lognorm			0.0951404	0.961341	276.813
	gamma			0.100188	0.941871	277.493
	uniform			0.282866	0.0290972	282.054
	beta			0.0843918	0.987514	277.555
	triang			0.168106	0.432563	277.057
Material 3	norm	0.540314	0.703	0.142526	0.638856	256.999
	lognorm			0.142527	0.638849	258.999
	gamma			0.160505	0.490489	259.993
	uniform			0.381158	0.000893828	263.575
	beta			0.125413	0.781446	258.632
	triang			0.187301	0.304932	260.394
Material 4	norm	0.45296	0.683	0.148634	0.822024	186.345
	lognorm			0.0962014	0.99504	185.722
	gamma			0.0937514	0.996438	185.464
	uniform			0.278339	0.137575	182.225
	beta			0.133185	0.904048	178.1
	triang			0.378134	0.0145119	192.274
Material 5	norm	0.679738	0.703	0.157794	0.511994	65.4396
	lognorm			0.159399	0.499215	67.437
	gamma			0.159262	0.500297	67.437
	uniform			0.295436	0.0198308	66.4664
	beta			0.206077	0.207859	61.9826
	triang			0.187971	0.300996	67.9534
Material 6	norm	0.954148	0.703	0.174032	0.390154	54.3522
	lognorm			0.147571	0.596161	53.2154
	gamma			0.149625	0.578937	53.3131
	uniform			0.287069	0.0256463	55.1944
	beta			0.149646	0.578766	55.3132
	triang			0.454661	3.05401e-05	69.8351
Material 7	norm	1.56615	0.703	0.230925	0.117979	87.3816
	lognorm			0.135395	0.699365	77.9293
	gamma			0.149239	0.582164	77.3174
	uniform			0.474378	1.09245e-05	84.2715
	beta			0.13691	0.686564	79.7534
	triang			0.669656	1.3839e-11	115.184
Material 8	norm	0.730705	0.71	0.15231	0.466266	96.6135
	lognorm			0.110469	0.833199	92.7865
	gamma			0.135264	0.6155	92.2156
	uniform			0.361342	0.000673096	97.8337
	beta			0.162871	0.383587	87.0337
	triang			0.20292	0.159518	94.3665
Material 9	norm	3.00247	0.727	0.24491	0.0118985	14.6087
	lognorm			0.354237	4.15202e-05	-135.93
	gamma			0.345155	7.23809e-05	-134.126
	uniform			0.40551	1.32319e-06	-10.3317
	beta			0.316641	0.000373734	-121.854
	triang			0.224622	0.02677	-8.19976
Material 10	norm	0.443093	1.799	0.334222	0.659022	-33.2149
	lognorm			0.464731	0.257147	-76.6286
	gamma			0.339446	0.641238	-31.0461
	uniform			0.495885	0.194364	-37.0946
	beta			0.334155	0.659252	-89.0591
	triang			0.429475	0.34832	-34.8105
Material 11	norm	5.01679	0.71	0.358043	0.000780259	-57.0049
	lognorm			0.538613	2.12609e-08	-1263.97
	gamma			0.385866	0.000213936	-107.271
	uniform			0.673307	1.61441e-13	-41.5961
	beta			0.264374	0.0280654	-81.1503
	triang			0.460488	3.79501e-06	-52.8648
Material 12	norm	2.74479	0.71	0.270969	0.0226427	155.343
	lognorm			0.122243	0.733809	138.269
	gamma			0.224344	0.0918173	118.733
	uniform			0.446802	8.47434e-06	142.592
	beta			0.342549	0.00153042	132.82
	triang			0.279612	0.0169471	138.298
Material 13	norm	2.30291	0.71	0.241145	0.0572121	178.704
	lognorm			0.0963299	0.926979	154.881
	gamma			0.129487	0.668257	136.131
	uniform			0.48994	6.07757e-07	172.308
	beta			0.301479	0.00779831	158.79
	triang			0.468577	2.32745e-06	200.401
Material 14	norm	0.437212	0.713	0.119367	0.72473	78.1272
	lognorm			0.130523	0.619821	79.696
	gamma			0.130945	0.61585	79.6635
	uniform			0.316098	0.00297723	82.6903
	beta			0.130945	0.615849	81.6635
	triang			0.137551	0.554344	80.9722
Material 15	norm	0.398669	0.717	0.110145	0.77789	-205.993
	lognorm			0.0997202	0.865937	-205.79
	gamma			0.143285	0.464471	-206.67
	uniform			0.25657	0.0210461	-211.936
	beta			0.192437	0.151924	-222.718
	triang			0.112425	0.756851	-208.753
Material 16	norm	3.74824	0.707	0.334756	0.00336063	54.4714
	lognorm			0.334756	0.00336059	56.4715
	gamma			0.354569	0.00152777	58.649
	uniform			0.655457	6.85027e-12	60.0834
	beta			0.22432	0.11262	36.3153
	triang			0.495068	1.23452e-06	46.0213
Material 17	norm	1.23316	0.687	0.249532	0.178894	105.208
	lognorm			0.470958	0.00034844	91.4642
	gamma			0.192339	0.461554	84.1716
	uniform			0.472381	0.000329946	105.2
	beta			0.135593	0.852196	71.5134
	triang			0.353656	0.0161211	97.613
Material 18	norm	1.75418	0.679	0.372183	0.0400184	75.0236
	lognorm			0.508122	0.00123171	43.2336
	gamma			0.417214	0.0145278	30.3234
	uniform			0.590014	7.69181e-05	71.8665
	beta			0.415969	0.0149673	21.3062
	triang			0.532316	0.00057556	68.8362
Material 19	norm	0.70411	0.705	0.202919	0.204618	267.048
	lognorm			0.16889	0.403565	267.339
	gamma			0.171025	0.388337	267.411
	uniform			0.373058	0.000932622	275.318
	beta			0.170692	0.39069	269.412
	triang			0.273634	0.0327421	269.347
Material 20	norm	2.06074	0.68	0.310126	0.107859	101.869
	lognorm			0.423514	0.00857664	61.1487
	gamma			0.15991	0.813295	61.7438
	uniform			0.572789	7.07518e-05	94.7598
	beta			0.547358	0.000183281	65.0473
	triang			0.512872	0.000606756	112.67
Material 21	norm	2.44632	0.718	0.202875	0.105428	259.823
	lognorm			0.120461	0.662999	221.517
	gamma			0.146765	0.416562	185.692
	uniform			0.538131	9.73768e-10	262.292
	beta			0.172133	0.237255	200.915
	triang			0.360849	0.000179688	240.349
Material 22	norm	2.3151	0.705	0.228921	0.111342	201.284
	lognorm			0.138667	0.649229	164.314
	gamma			0.123099	0.781265	134.576
	uniform			0.617949	4.29526e-10	208.455
	beta			0.123452	0.778413	131.992
	triang			0.446513	3.02535e-05	189.82
Material 23	norm	1.32094	0.731	0.13213	0.378617	-58.5023
	lognorm			0.133724	0.364287	-64.1855
	gamma			0.131498	0.384399	-63.6052
	uniform			0.543969	5.23294e-13	-22.637
	beta			0.130134	0.39705	-61.5929
	triang			0.354552	1.44508e-05	-42.8801
Material 24	norm	5.75743	0.707	0.366333	0.000934155	-194.973
	lognorm			0.169673	0.375969	-291.387
	gamma			0.462824	8.14003e-06	-302.747
	uniform			0.753326	2.12053e-16	-183.758
	beta			0.212818	0.149452	-227.393
	triang			0.704483	5.4508e-14	-207.921
Material 25	norm	4.65992	0.705	0.311856	0.00958912	190.22
	lognorm			0.0816397	0.989337	132.029
	gamma			0.610299	7.89963e-10	181.051
	uniform			0.730152	1.14558e-14	202.372
	beta			0.230499	0.107043	106.939
	triang			0.541163	1.17183e-07	186.987
Material 26	norm	2.2388	0.683	0.28586	0.119112	80.8449
	lognorm			0.419142	0.00461706	43.8095
	gamma			0.144834	0.844194	24.1174
	uniform			0.669376	1.34562e-07	81.8194
	beta			0.226715	0.331637	52.1324
	triang			0.527461	0.000112132	72.2131
Material 27	norm	0.978018	0.742	0.369789	0.229264	31.0251
	lognorm			0.474868	0.0570637	-13.0968
	gamma			0.272682	0.58294	-0.578144
	uniform			0.613287	0.00463561	27.3215
	beta			0.694663	0.000673879	4.31358
	triang			0.758206	0.000106592	40.6796
Material 28	norm	3.22884	0.703	0.27739	0.034198	13.4352
	lognorm			0.398526	0.000428451	-36.5461
	gamma			0.310299	0.0123168	-24.4396
	uniform			0.460047	2.31872e-05	-13.4992
	beta			0.578267	1.85481e-08	-18.7373
	triang			0.389163	0.000639859	8.39113
Material 29	norm	0.605563	0.703	0.137131	0.684692	33.0314
	lognorm			0.137131	0.684686	35.0315
	gamma			0.147087	0.600239	35.3929
	uniform			0.253082	0.0673095	31.4389
	beta			0.189272	0.293452	25.0725
	triang			0.255915	0.0624089	34.4005
Material 30	norm	0.33296	0.699	0.134258	0.752583	187.104
	lognorm			0.134262	0.752548	189.104
	gamma			0.140484	0.702941	189.42
	uniform			0.16855	0.479467	180.46
	beta			0.0997294	0.958888	180.113
	triang			0.116492	0.878566	185.183
